# Supplementary material for: Large-scale seroepidemiology uncovers nephro-urological pathologies in people with tau autoimmunity
Source: PLoS Biol. 2025 Nov 26;23(11):e3003488. doi: 10.1371/journal.pbio.3003488 (PMC12685212; doi:10.1371/journal.pbio.3003488)
Supplement: S1 Data — (XLSX) [file pbio.3003488.s005.xlsx]

## Sheet: Fig1B
neglogEC50
1.45872
1.37123
1.08558
1.36998
1.00666
0.0802089
0.717519
0.670401
1.32437
0.375922
1.62949
0.393569
0.23735
0.923141
1.08814
1.10374
0.774137
0.617953
1.09767
1.23074
0.0740579
1.82175
1.26454
1.08957
1.06206
0.71965
0.927917
1.19341
0.870973
0.717519
0.882015
0.185458
0.832532
0.9012
0.769176
0.594792
1.8739
0.395525
0.409822
0.257367
1.82571
1.23074
0.511892
1.46196
1.57614
1.81055
1.51951
1.474
0.72586
1.45459
0.951517
1.09197
1.34518
0.861325
1.8323
0.240313
0.7428
0.185458
0.547213
0.53061
0.605648
0.639677
0.240313
1.67876
0.86859
0.23735
1.16937
0.973786
0.889131
0.563875
0.409822
1.55175
1.23195
0.586818
1.57482
0.547506
1.11145
0.511214
1.06479
1.62483
1.04755
1.30152
1.29399
1.18599
0.719974
0.424654
2.39196
1.12943
1.57614
1.0872
0.869154
0.944116
0.534278
1.01109
0.847835
0.607926
0.320543
1.61402
0.517556
0.827158
1.01271
0.604084
1.18063
0.385071
0.714704
0.511892
0.610274
0.483187
0.688453
1.1141
0.844278
1.16633
0.572707
1.216
1.19465
0.863165
1.04065
0.631832
1.57096
1.15532
0.296004
1.12943
1.09095
1.15704
0.296004
1.22056
0.534278
1.8807
0.912024
0.977035
0.741471
0.84108
1.15809
1.41691
0.296004
1.42178
1.39795
0.927573
1.23074
0.895195
1.65821
0.714704
0.991729
0.921063
1.37938
1.57614
0.409453
0.684684
0.820214
1.21402
1.63366
0.627011
1.54996
0.297421
1.68398
0.491645
0.550594
0.927797
0.214478
1.62949
1.10226
0.909544
0.782961
0.64109
0.23735
1.23177
1.05962
0.286739
0.969753
0.861325
1.58805
1.39795
0.476029
1.06688
0.877541
0.863697
0.252585
1.40227
0.719636
1.13962
0.670401
1.28585
0.604084
1.01827
0.331911
1.01899
1.42882
0.547213
0.791836
0.912024
0.978136
0.496259
0.683622
1.13929
1.22183
0.297421
1.1824
0.0740579
0.29489
1.45446
0.820214
0.71757
0.774137
0.481044
0.640791
0.81301
0.855752
1.38307
0.297421
0.511214
0.763943
1.38252
1.07626
0.14391
1.01764
1.37328
0.0746634
0.982188
0.919345
1.011
1.18124
0.494023
0.7428
0.336663
0.834858
1.29263
1.44942
1.22054
0.963936
1.27139
2.24521
0.598545
1.09171
0.637712
0.937729
1.2804
0.554605
0.13891
0.23735
0.555434
0.53125
1.23921
0.54492
2.49751
0.38229
1.00914
1.27139
2.15867
1.08558
1.216
1.27998
0.919713
1.02228
1.57614
0.497603
1.00133
0.835909
1.06792
0.760409
1.25657
0.687104
0.370099
0.29489
0.75716
1.67925
2.28785
1.73382
1.24961
0.927797
0.240313
0.375922
0.879253
1.08255
0.225347
1.23826
0.381494
1.06792
0.725965
0.719636
1.13962
0.912024
0.0802089
1.12943
0.320543
1.41231
1.19615
1.90767
1.39795
2.01923
2.27994
0.504883
1.10212
1.67414
2.20861
0.456431
1.44215
1.13929
1.1755
1.90129
0.783672
0.986972
1.3833
0.84894
1.41668
1.67012
0.762649
1.3458
1.23074
1.22056
1.39162
1.23076
0.719636
1.49066
0.639677
0.192422
1.39795
0.889131
1.08184
0.511214
1.19234
0.511892
1.00189
0.497603
0.924896
1.3833
0.988864
1.2612
0.283418
1.06792
1.8753
0.816854
0.565436
1.5072
0.453369
0.557191
0.0746634
1.12826
1.10684
1.9574
1.31645
1.40758
0.964091
0.951517
0.820214
1.62932
0.939432
0.379261
0.370099
1.80679
1.0538
0.843071
0.547213
1.19534
0.240313
0.64445
1.22056
0.671419
0.705234
0.683902
1.35883
0.53061
1.46367
0.511214
0.53061
1.69897
0.793162
1.05827
0.534278
2.33204
1.64027
1.19234
0.550294
1.30531
1.41231
0.679814
1.34128
0.53061
0.491645
1.31041
0.77518
0.0740579
1.69897
0.90133
0.917746
1.13907
0.872687
1.04826
0.163847
0.488764
0.909544
0.75716
1.52784
1.19234
0.414318
1.02163
0.902528
0.564003
1.06367
1.34489
1.5156
0.865531
1.31999
1.61318
1.13929
0.570982
0.600985
1.20291
0.604084
0.852771
1.3119
1.13866
1.7912
1.05962
1.47322
0.482286
0.84601
1.69897
1.04473
0.413178
1.41231
0.414126
0.803296
1.32915
1.3943
0.774137
1.01199
0.289049
0.821593
0.843619
1.07008
1.50858
1.141
1.03884
1.89067
0.758453
1.57614
1.29658
0.649884
0.254646
1.16526
0.643903
1.03484
1.08861
1.38938
0.889131
0.736332
0.295792
1.38036
0.565436
0.777519
1.16078
0.79536
0.610712
1.11775
0.626831
1.62949
1.90664
0.820214
1.04719
0.808611
0.46238
0.375922
0.93998
1.21332
0.468573
0.686606
0.283418
0.0740579
0.503279
0.600985
0.464849
0.565436
1.69897
0.511892
0.5427
0.511892
1.01804
0.989877
1.09459
0.885831
1.10514
1.35883
1.18599
1.18339
1.21402
1.69897
0.899091
1.00358
1.31328
2.13086
1.36943
0.467308
0.286739
1.52808
1.05253
1.56777
1.33163
0.898999
1.56928
0.286739
0.84108
0.547213
1.29077
0.192422
1.23074
0.672041
0.600985
1.32437
0.966078
1.28658
0.717519
1.13929
1.14946
0.553601
1.22056
1.69897
0.659401
0.989877
0.0746634
0.676618
0.917746
1.65425
0.806365
0.283418
1.16353
1.19234
0.53061
1.05962
1.17399
0.942665
1.21588
0.72869
0.719636
0.46238
0.818751
0.576764
0.951517
0.559969
1.5072
0.722728
1.22397
0.95965
0.551716
1.41231
1.4424
1.06078
1.69897
1.55959
1.2369
1.06792
1.35883
0.981651
1.35883
1.69897
0.29489
1.3542
0.557191
0.846409
0.559969
0.511892
0.935811
1.06989
0.54492
2.89679
1.63369
1.25924
1.31502
1.57495
0.181362
0.349081
1.27371
1.40967
1.17647
0.297421
0.925371
0.77518
1.50286
0.949077
0.286739
1.17844
1.55099
1.41697
0.369373
1.08184
1.08184
0.0802089
1.47565
0.812327
1.86095
0.844278
1.5072
0.494023
1.25405
1.69897
2.09725
1.37938
0.982357
0.909544
0.409453
1.23863
1.19234
1.63445
2.32665
0.799109
0.996005
1.5072
0.820214
0.973145
1.11368
1.88518
1.38745
1.27123
0.494023
0.861325
0.614666
0.957752
2.3541
0.84946
1.72923
2.06339
0.861317
1.13962
1.57614
1.64288
0.331911
0.324128
0.803382
1.40227
0.324128
0.511214
0.497603
0.960432
1.06665
0.286739
1.16541
0.58788
1.12835
1.18261
0.889131
0.895429
2.3596
1.20246
0.923434
1.37257
1.22056
0.81301
1.69897
1.57391
1.6909
1.19892
1.54805
1.35883
0.927797
1.3518
1.20342
1.0854
0.567049
0.774137
0.469271
0.387757
0.331911
1.216
0.534107
0.820214
0.195914
1.1214
0.820214
1.3023
0.336663
0.53061
0.946159
0.62972
0.254646
1.69897
1.23501
0.621707
1.81064
1.10459
1.03265
1.42154
0.286739
1.15848
0.491645
1.62949
1.57614
0.29489
1.37938
2.01103
0.888444
0.930234
1.37609
1.47701
0.640246
0.23735
0.608402
1.37938
1.1002
1.04632
1.65635
0.177872
1.34303
0.645487
0.537396
1.43337
0.912024
1.33923
1.18917
1.13123
1.04305
0.675283
0.687668
1.41231
0.23735
1.05962
1.22094
1.11826
0.497603
0.0731766
0.894646
0.528343
1.38252
2.51479
0.163847
0.788751
1.04116
1.34761
0.833734
0.773378
1.15849
1.19234
1.21784
1.59314
0.23735
1.37543
1.23074
0.774766
0.726431
1.62949
0.774137
0.741151
0.80117
1.22397
0.55087
1.0286
1.5806
0.29489
0.711257
1.46963
0.758684
0.845657
1.06427
1.06271
0.845865
0.296004
0.286739
0.283418
1.00106
2.22865
0.6519
1.22397
0.640791
1.38557
0.623153
1.35063
0.988892
1.96211
0.13891
0.962904
0.268949
0.984261
1.35883
0.297421
0.898041
1.37938
0.297421
1.11358
1.26993
0.918861
0.63988
2.37984
1.30513
0.90477
1.05877
1.41917
2.33682
0.728393
0.0746634
0.911286
0.54492
1.19521
0.853529
1.21402
0.53125
1.32437
0.331724
1.9355
0.795692
1.10844
1.47912
0.904807
0.53061
1.52103
0.536162
0.820214
0.504883
0.777519
1.1144
0.845758
1.42291
1.47111
0.664809
0.493485
0.697678
1.33542
1.39804
0.486945
0.23735
0.613304
0.496259
0.927797
1.156
1.04813
0.286739
1.16887
1.35111
0.725182
1.12251
1.25649
1.5072
0.742657
1.23074
1.72828
2.3268
0.409453
1.2734
1.04685
1.47144
0.0740579
0.72586
1.09476
0.898459
0.919093
1.44999
0.512159
1.30722
1.19521
1.13929
0.820214
0.769225
1.62949
1.54011
1.18599
0.367639
0.546547
0.375922
1.89395
0.533993
0.825826
0.374259
0.504883
1.1593
0.482286
0.429283
1.18261
1.07759
1.51419
1.59795
1.27896
1.59795
1.32097
1.4264
1.31623
0.117548
1.26087
1.48496
1.35097
1.10819
0.753715
0.717519
1.63676
0.631832
1.01085
0.67888
1.0341
0.909544
2.41961
1.19234
0.424904
1.31649
0.861317
0.703357
0.923831
0.174891
0.496259
0.877434
0.0802089
0.605811
0.84601
0.511892
1.13962
1.39846
2.42868
1.23722
0.409453
1.09447
1.09815
1.0885
0.988702
1.18599
1.216
0.390623
1.57163
1.57614
0.930234
0.604084
0.898041
0.361989
1.35276
0.254124
1.24142
1.05187
1.17155
1.34547
0.640791
0.989877
1.11685
1.15381
0.201054
0.576764
2.08537
1.98833
0.608415
1.23074
1.41231
1.18599
1.64541
0.604879
2.148
1.10963
1.19521
1.22397
0.898041
1.65481
1.68474
0.633828
1.17614
1.77546
1.20871
1.05962
0.832846
1.18599
2.37137
0.375922
2.10826
0.929884
0.989877
0.820214
1.41231
0.627011
1.04417
1.4286
0.324128
0.7428
0.331911
0.200161
0.59387
0.685599
1.22056
0.607349
0.976557
0.240313
0.777519
2.05632
0.80241
0.561791
0.789367
1.69897
1.14321
1.35421
0.627346
0.378456
0.774137
1.24912
0.497603
0.900273
1.11669
0.568176
1.27139
0.600985
0.289504
0.174891
1.21402
1.03847
0.62521
1.5072
1.53604
1.19521
1.35883
1.12082
0.559969
1.97821
0.456968
0.605811
0.467308
1.70064
1.06792
0.885643
0.922119
0.565436
1.57936
0.861325
1.22942
1.74743
0.464849
0.679814
1.04133
1.20832
0.378456
0.652369
0.53061
1.31879
1.07319
1.14807
1.26042
1.12196
0.379261
1.11855
0.631832
0.912024
0.244279
0.13891
0.821593
1.69897
0.631832
0.647827
1.21214
0.308442
2.28334
2.11082
1.55334
0.494023
1.18599
1.20381
0.497603
0.777519
1.37938
0.81301
1.74809
1.24561
0.530655
0.640791
1.06804
1.4487
1.23657
1.46336
1.26876
0.393569
0.297421
0.628394
1.69897
1.39795
0.69513
1.36428
0.917746
0.938472
1.92923
0.981237
0.72586
0.23735
0.913519
0.847835
0.526885
1.27079
1.45338
0.82245
0.0748742
0.631832
0.72586
0.559969
1.00265
2.15466
1.21023
1.1919
1.05962
0.296004
0.819464
1.27526
0.528837
1.09578
0.500435
0.898041
0.880167
0.163847
0.989877
0.610095
0.72586
1.30633
1.59684
1.32205
2.65903
1.4597
0.46764
0.482286
0.794818
0.331724
0.475503
1.06374
0.320543
0.853912
1.32221
0.497603
0.563364
1.48463
1.31659
0.511892
0.331911
0.496259
0.939146
0.29489
0.845208
0.545179
1.03812
1.22384
1.20898
1.04294
0.680907
1.15563
0.898094
1.57614
1.31724
0.370099
1.97494
1.69897
1.38922
0.937635
0.969339
1.51344
0.906645
0.296004
0.286739
0.803874
0.419087
1.69897
0.861602
0.331724
1.27191
0.252585
1.08981
1.49964
0.846554
0.297421
1.57614
1.04755
1.23615
0.508783
1.31078
1.18398
1.06792
1.19403
1.33566
1.3364
1.4364
1.31067
1.04344
0.13891
0.774137
1.141
0.604084
0.621929
1.67143
0.401343
1.54242
1.78153
1.31368
1.52429
0.469271
1.17605
1.04308
0.889187
1.12943
0.375922
2.55437
1.21077
1.85954
1.0206
1.38252
1.30775
1.07363
0.808048
1.66411
0.605811
1.14652
0.861317
2.34029
1.75285
0.764162
1.35883
0.798235
0.917746
1.34727
0.604512
0.72586
1.51625
1.35883
1.02168
1.29879
0.565436
1.08265
1.91902
0.999476
1.3658
0.29489
2.00582
0.947602
0.604675
0.677253
1.97633
0.910007
0.927797
0.491645
0.820214
1.38252
1.08007
1.40227
0.912024
0.632925
1.2815
0.557643
0.761354
1.58622
1.69897
0.722522
0.374259
0.717519
1.72918
0.563875
0.899408
0.511214
1.18599
1.2028
1.0854
0.755706
0.931868
0.667787
0.639006
1.15754
0.536477
1.2576
1.23186
0.86301
0.961811
1.52664
0.839543
0.327014
0.488762
0.331911
0.54492
0.916804
1.78669
0.65636
0.533663
1.5072
0.783672
1.21092
1.2786
0.717519
0.53125
0.559412
1.77321
1.45541
1.08558
0.559116
1.51774
0.185458
0.534278
1.28627
0.29489
1.1233
0.760409
0.639677
0.893844
1.3971
1.17794
0.81301
0.909544
0.336663
1.69897
0.84601
0.944389
1.27253
0.935188
0.921967
1.36782
0.80283
0.918801
0.898041
1.14888
1.52094
1.99741
1.44147
0.375922
1.18599
1.18599
0.491645
1.73742
0.765604
0.35281
0.296004
0.912024
1.67784
1.70211
0.844179
1.64651
0.865531
1.23111
1.15156
0.369373
1.18643
0.561791
1.08184
0.533993
1.44029
0.900935
0.78512
1.49186
0.322211
1.73218
1.36632
1.09715
0.78316
1.08981
1.41231
1.19521
1.59795
0.81301
1.39795
1.5072
0.671421
0.296004
1.12943
2.51063
0.719828
1.5072
1.22397
1.04874
2.02586
0.413178
0.774137
1.20675
0.563875
0.948878
0.85888
0.467308
0.464849
0.919522
0.538813
1.18117
0.892782
1.40118
1.69897
0.497603
1.06527
1.50024
1.22397
1.23074
2.01017
0.85888
1.37938
1.71933
1.16455
1.0359
0.660313
0.719636
1.19234
1.08184
0.919713
1.12845
0.370099
0.511214
1.14476
1.93636
1.03779
1.77407
0.331724
1.15443
1.69897
0.777519
1.47615
0.777519
1.13238
0.908171
1.08668
1.57892
1.03214
0.369373
1.12116
1.72134
0.614125
0.912958
3.02866
1.42335
1.29237
0.473277
1.55964
0.719636
0.475503
0.859673
0.78304
2.55254
0.72373
0.719636
1.62782
0.656435
1.0419
0.880167
0.336663
1.81908
0.724342
0.947695
0.23735
0.58788
1.62949
0.411736
0.600985
0.820214
0.467308
1.03318
0.71199
0.23735
0.927797
0.887807
1.41231
1.4932
0.940351
0.995624
1.79903
0.889131
0.783672
2.71092
1.05962
1.64713
1.73025
2.01744
2.08252
1.55372
1.30037
1.19607
0.409453
1.30959
1.19234
0.46238
0.811342
2.26858
1.52518
0.927573
0.719636
1.69897
1.01454
1.16591
2.20718
1.07695
1.22977
1.13929
1.33103
0.688357
2.18561
0.649884
1.15113
1.38539
0.739225
1.55478
0.35526
0.23735
1.94079
0.777519
0.783672
1.57686
0.898497
0.576652
0.336663
0.912024
0.917746
0.861325
0.995336
1.85798
0.510219
0.336663
1.10911
1.34599
1.12346
0.142054
0.511892
1.69897
1.27431
1.31988
1.5538
0.980114
1.141
0.83504
1.49841
1.13962
0.858156
1.46766
1.72252
1.77671
1.57614
0.437821
0.604084
0.840005
0.631832
0.409213
1.12812
1.65994
0.719636
0.449977
1.16557
1.82308
0.847835
1.41961
1.82673
1.06791
0.413729
1.38252
1.25662
1.39268
1.55236
0.174891
0.719636
2.33098
0.564145
0.7428
1.67601
0.709861
1.33854
0.872229
0.710032
1.18083
1.32353
1.08981
1.13929
0.29489
1.15056
1.077
1.46761
1.69897
1.51005
1.40948
0.861317
1.22537
1.73612
0.831865
1.53796
0.414126
0.760409
0.561791
1.05541
0.904925
0.209729
0.898041
0.861317
1.80995
0.780351
0.685021
0.240313
2.13926
0.771779
1.14016
0.72586
1.22109
0.256342
1.72488
0.688237
0.949056
1.03666
0.927573
0.375922
0.80918
0.559969
1.08734
0.628136
0.361989
1.75938
0.511214
0.839174
0.789388
1.46721
1.08184
0.649884
1.11256
1.02933
0.838174
1.08281
1.14659
0.561791
2.00427
0.430612
0.85888
0.801122
1.02889
1.54881
1.05155
0.254124
1.13929
1.73236
1.08184
1.55072
0.58255
0.52884
0.889131
0.639677
0.976415
1.16028
0.983487
0.917678
1.88676
1.37938
1.19687
1.3383
0.896313
0.785821
0.604879
1.37938
1.37938
1.4657
1.35883
0.72586
1.28154
1.2981
0.72586
0.880167
1.1029
1.18681
1.57614
1.5072
1.4621
1.0128
1.20374
1.85734
1.67144
1.80431
0.428235
1.41231
0.927573
1.76158
0.710985
1.88768
1.48706
1.00455
2.33055
0.671248
0.81301
1.22397
0.820375
0.705907
0.820214
0.885114
1.01307
1.40403
1.17458
0.23735
0.296004
1.18599
1.69897
1.05541
0.820214
1.14179
0.559655
1.39257
1.61727
0.774137
0.409453
0.814163
0.53061
0.23735
0.44869
0.457571
0.631832
0.790582
1.23074
1.67155
0.909544
0.81294
0.376538
0.559969
1.38028
1.21735
0.914961
0.409453
1.12943
0.13891
0.907042
0.511892
1.18606
0.652369
1.69897
1.13929
1.22056
0.719636
1.38136
1.33991
0.469131
1.45167
2.4896
0.880167
1.5388
0.174891
1.36712
1.28164
0.31882
0.310762
1.73834
0.642302
1.51764
0.713951
1.09136
0.876808
1.35883
1.21402
0.912024
0.909544
0.79774
1.19998
0.331911
1.06177
2.22105
0.878545
1.02635
1.55269
1.62949
1.44332
1.01621
0.413178
0.75716
1.23053
1.3833
1.30378
0.679814
0.979213
0.817644
1.15113
0.947307
1.13929
1.25532
1.01054
0.813781
0.766388
1.69897
0.705751
1.18555
1.55079
0.496259
0.9591
0.7428
0.497603
0.919983
0.88182
1.69897
1.95355
0.507761
0.559969
1.69897
1.07716
1.20384
0.752959
1.3491
1.76594
1.18599
0.597318
1.46034
1.02403
0.604879
1.74933
0.491645
0.336663
0.849681
0.561395
1.12208
0.912024
1.13929
0.286739
0.783672
0.80599
1.07122
1.16816
1.82462
0.930939
0.511214
0.174891
1.11406
0.29489
0.784348
2.10293
0.370099
1.16062
0.240313
1.22397
0.497603
1.77016
0.783672
1.00372
0.46238
1.59837
0.559969
1.50987
0.774137
1.53366
1.39296
0.78676
0.717519
1.42737
0.717519
0.469271
1.5072
1.38252
1.88431
0.912024
0.29489
1.53653
0.927573
0.795117
0.522229
1.69897
1.32667
0.72586
1.69897
0.488764
1.62949
0.933938
1.31909
1.23495
0.511892
1.82387
0.557191
1.26054
0.717519
1.77306
1.24592
1.67966
0.690921
0.639677
0.820214
1.21815
1.06792
1.35883
1.04755
1.13929
1.22397
0.469271
1.23122
0.257367
0.14391
1.15113
1.141
0.536906
0.374259
0.912024
1.19234
0.581894
1.8131
0.927797
1.39795
0.725141
0.84946
0.83667
1.68221
0.649884
0.491645
1.26384
1.27848
1.69897
0.923301
1.2816
1.08184
1.31957
0.511214
0.907155
0.693318
2.07416
0.576764
1.73785
1.59795
0.735211
1.6496
0.843588
1.01352
0.240313
0.479771
0.880167
0.884542
0.564986
0.634088
0.867005
1.53318
0.890264
1.27139
1.22056
1.5072
1.20724
1.62949
1.2259
0.511892
1.47144
0.296004
1.31811
0.623798
1.38252
0.240313
1.27139
0.494023
0.917746
1.63463
1.216
1.19234
1.26838
0.861325
1.69897
0.539461
0.53061
0.640791
0.873839
0.471329
0.53061
1.19521
2.18328
1.34423
0.744863
0.597786
0.914956
0.783672
0.820214
0.62819
0.912024
0.927573
0.511892
0.770525
0.848365
1.06792
0.690157
0.947626
0.910797
1.01827
0.844815
0.501684
0.717519
0.649884
1.05962
0.627011
1.63254
0.297421
0.72586
1.3833
1.38491
1.09217
0.783672
1.60396
0.320543
1.31374
0.496259
0.534374
1.08558
0.715257
0.561791
0.846554
1.42936
0.824702
0.294196
2.11214
0.467308
2.63741
0.889131
0.985146
1.86668
0.530887
0.331911
1.14389
0.54492
1.39298
1.20783
0.75716
1.01282
0.756368
0.29489
0.547333
1.13797
1.05962
1.47216
1.28424
1.38252
1.12908
1.18121
1.51158
1.24546
1.88701
1.49423
0.670401
0.915342
0.331724
1.37938
0.886466
[truncated: 22,340 more rows]

## Sheet: Fig1C
neglogEC50
0.502736
0.502736
0.953309
0.502736
0.502736
0.502736
0.657278
0.502736
0.502736
0.502736
0.502736
0.502736
0.502736
0.502736
0.502736
0.72553
0.865285
0.502736
0.502736
0.502736
0.502736
0.533472
0.502736
0.502736
0.502736
0.502736
0.502736
0.502736
0.502736
0.502736
0.502736
0.502736
0.502736
0.502736
0.502736
0.502736
0.502736
0.502736
0.502736
0.502736
0.502736
0.502736
0.502736
0.502736
0.502736
1.21759
0.502736
1.21846
0.656225
0.502736
0.502736
0.712157
0.631272
0.502736
0.502736
0.502736
0.502736
0.502736
0.502736
0.644238
0.502736
0.502736
0.502736
0.62171
0.513169
0.847527
0.502736
0.502736
0.502736
0.810053
0.502736
0.526514
0.502736
0.502736
0.530212
0.632191
0.502736
0.502736
0.502736
0.703842
0.502736
0.502736
0.502736
0.502736
0.502736
0.502736
0.502736
0.502736
0.502736
0.502736
0.502736
0.502736
0.716561
0.946674
0.624332
1.0723
0.870179
0.871697
1.35125
0.502736
0.502736
0.51001
0.738167
0.51391
0.502736
0.817796
0.765419
0.769577
1.10024
0.502736
0.91645
0.755144
0.502736
0.502736
0.502736
1.10708
0.502736
0.778914
0.502736
0.502736
0.635608
0.502736
0.903665
0.502736
1.03694
0.892996
0.502736
0.502736
0.582757
0.577633
0.502736
0.6674
1.28045
0.502736
0.726165
0.649552
0.799509
0.502736
0.757654
0.981138
1.91263
0.626258
0.502736
1.34429
0.802725
0.935657
0.552298
0.502736
0.581043
0.502736
1.12609
1.43872
0.58179
0.516054
0.846388
0.937815
0.620671
1.37884
0.502736
0.502736
0.502736
0.663059
0.618079
0.88865
0.502736
0.940271
0.701091
1.28051
0.502736
0.558842
1.45059
1.02848
0.636572
1.08479
1.01747
1.32543
0.840919
1.11804
0.502736
0.55398
0.996671
0.682621
0.643682
0.643682
0.643682
0.643682
0.643682
0.643682
0.643682
0.643682
0.643682
0.643682
0.643682
0.643682
0.643682
0.643682
0.643682
0.643682
0.643682
0.643682
0.643682
0.643682
0.643682
0.643682
0.643682
0.643682
0.643682
0.643682
0.643682
0.643682
0.643682
0.643682
0.643682
0.643682
0.643682
0.643682
0.643682
0.643682
0.643682
0.643682
0.643682
0.643682
0.643682
0.643682
0.643682
0.643682
0.643682
1.10679
0.643682
0.643682
0.643682
0.643682
0.643682
0.643682
0.643682
0.643682
0.643682
0.643682
0.721823
0.643682
0.643682
0.643682
0.643682
0.643682
0.643682
0.795437
0.643682
0.643682
0.643682
0.643682
0.643682
0.643682
0.643682
0.643682
0.643682
0.643682
0.643682
0.643682
0.643682
0.643682
0.643682
0.643682
1.44252
0.810149
0.643682
0.643682
0.643682
0.643682
0.643682
0.643682
0.643682
0.643682
0.643682
0.643682
0.643682
0.643682
0.643682
0.643682
0.643682
0.643682
0.643682
0.643682
0.997708
2.21584
1.13764
1.19905
0.701088
0.682269
1.07927
0.643682
1.07606
0.907617
0.643682
0.643682
1.18561
0.643682
1.32419
0.643682
0.984436
0.643682
0.643682
0.643682
0.643682
0.643682
0.643682
0.643682
1.0187
1.24444
1.04228
0.686325
1.21824
0.897272
0.643682
1.00803
1.45145
0.737048
0.643682
0.643682
0.643682
0.643682
0.643682
1.14134
0.643682
0.643682
0.643682
1.8997
0.643682
0.710003
0.643682
1.24242
0.700014
0.834055
1.63259
1.23218
0.643682
0.643682
1.01211
1.08797
0.643682
1.15386
0.643682
0.886291
0.643682
0.643682
0.643682
0.643682
0.610707
0.80078
0.742502
0.480314
0.5407
0.480314
0.972241
0.480314
0.480314
0.480314
0.480314
0.480314
0.483954
0.480314
0.480314
0.519505
0.480314
0.577988
0.480314
0.480314
0.68959
0.480314
0.480314
0.480314
0.480314
0.480314
0.480314
0.480314
0.480314
0.480314
0.480314
0.480314
0.480314
0.480314
0.480314
0.480314
0.480314
0.495581
0.480314
0.480314
0.480314
0.480314
0.480314
0.480314
0.480314
1.60332
0.487966
0.558277
0.480314
0.480314
0.480314
0.480314
0.608497
0.480314
0.480314
0.480314
0.480314
0.480314
0.480314
0.480314
0.480314
0.480314
0.480314
0.480314
0.480314
0.480314
0.480314
0.480314
0.480314
0.480314
0.480314
0.480314
0.480314
0.480314
0.480314
0.480314
0.480314
0.480314
0.480314
0.504764
0.508869
0.480314
0.480314
0.59981
0.480314
0.480314
0.480314
0.480314
0.480314
0.480314
0.480314
0.622417
0.910657
0.997031
0.784352
0.480314
1.39975
0.75903
0.480314
1.43502
1.11176
0.826201
0.687078
1.13755
0.860889
0.480314
0.745494
0.595815
1.48644
1.08132
0.480314
0.480314
0.561864
1.16452
0.660306
1.54983
0.734498
0.810411
0.831571
0.551678
0.480314
0.834075
0.935247
1.10435
1.12119
0.873795
1.04257
2.57616
1.4857
0.868796
0.877469
0.480314
1.29236
0.841662
0.66042
0.480314
0.480314
1.40668
1.31875
0.955626
0.924232
0.921821
0.480314
0.707949
0.480314
0.84245
0.480314
0.480314
0.480314
0.539399
0.480314
0.593218
0.725292
0.491341
0.555473
0.943511
0.647535
0.913911
0.925813
0.89481
0.939389
0.507297
0.745992
0.737097
0.518245
0.480314
0.480314
0.535796
0.480314
0.672484
2.13866
1.89907
0.485425
0.664161
0.480314
0.808469
0.592246
0.803131
0.480314
0.480314
0.480314
0.482112
0.795258
0.482112
0.482112
0.482112
0.482112
0.482112
0.482112
0.482112
0.482112
0.482112
0.482112
0.482112
0.482112
0.482112
0.482112
0.836759
0.482112
0.482112
0.482112
0.482112
0.482112
0.613825
0.482112
0.482112
0.482112
0.482112
0.482112
0.603177
0.645259
0.482112
0.482112
0.482112
0.482112
0.482112
0.482112
0.482112
0.482112
0.482112
0.482112
0.482112
0.482112
0.482112
0.482112
0.482112
0.482112
0.482112
0.482112
0.482112
0.482112
0.482112
0.482112
0.482112
0.482112
0.482112
0.482112
0.585523
0.482112
0.482112
0.482112
0.482112
0.482112
0.482112
0.482112
0.482112
0.482112
0.482112
0.482112
0.482112
0.482112
0.482112
0.482112
0.482112
0.482112
0.482112
0.482112
0.482112
0.482112
0.482112
0.482112
0.482112
0.482112
0.482112
0.482112
0.482112
0.482112
0.482112
0.482112
0.482112
0.482112
0.482112
1.29354
0.941418
1.106
0.482112
0.482112
0.482112
0.759416
0.482112
0.967675
1.39979
1.07378
0.586464
0.482112
0.79152
0.485304
0.734152
0.482112
0.609204
0.482112
0.482112
0.787277
0.482112
1.38828
0.695667
0.863271
0.494544
1.43844
0.544787
0.482112
0.482112
0.980739
1.26133
0.938199
0.578463
0.961029
0.482112
0.702146
0.896391
0.853663
2.16775
1.45662
0.644393
0.482112
0.930214
0.482112
1.22498
0.482112
0.83097
0.652745
0.982354
0.905656
0.677539
0.786586
0.482112
0.926932
0.482112
0.546352
1.22774
0.482112
0.482112
1.08352
0.768312
1.03776
0.482112
0.482112
0.769192
0.916946
0.488345
0.515889
1.26342
0.703985
0.604397
1.16786
0.531438
0.482112
1.30342
0.984413
1.24033
1.1875
0.767986
0.552961
0.8538
0.482112
1.77148
0.737307
1.00768
1.19343
0.94724
1.02308
0.943132
1.3131
0.943132
0.943132
0.943132
0.964729
0.943132
0.943132
0.943132
0.943132
0.943132
0.943132
0.943132
0.943132
0.943132
0.943132
0.943132
0.943132
0.943132
0.943132
0.943132
0.943132
0.943132
0.943132
0.943132
0.943132
0.943132
0.943132
0.943132
0.943132
0.943132
1.05448
0.943132
0.943132
0.943132
0.943132
0.943132
1.67362
0.943132
1.87014
1.714
2.43493
1.36448
0.943132
0.943132
1.38646
0.943132
0.943132
0.943132
0.943132
1.75361
0.943132
0.943132
0.943132
1.26713
0.943132
0.943132
0.943132
1.3004
0.943132
0.943132
0.943132
0.943132
0.943132
0.943132
0.943132
0.943132
0.943132
0.943132
0.943132
0.943132
1.30887
0.943132
0.943132
0.943132
0.943132
0.943132
0.943132
0.943132
1.72615
1.12186
0.943132
0.943132
0.943132
0.943132
0.943132
0.943132
2.04739
1.40413
0.943132
0.943132
0.943132
1.28194
1.54393
0.943132
0.943132
0.943132
0.943132
0.943132
0.943132
0.943132
0.943492
0.943492
0.943492
0.943492
0.943492
0.943492
0.943492
0.943492
0.943492
0.943492
0.943492
0.943492
0.943492
0.943492
0.943492
0.943492
0.943492
0.943492
0.943492
0.943492
0.943492
0.943492
0.943492
0.943492
0.943492
0.943492
0.943492
0.943492
0.943492
0.943492
0.943492
0.943492
0.943492
0.943492
0.943492
0.943492
0.943492
0.943492
0.943492
0.943492
0.943492
0.943492
0.943492
0.943492
0.943492
0.943492
0.943492
0.943492
0.943492
0.943492
0.943492
0.943492
0.943492
0.943492
0.943492
0.943492
0.943492
0.943492
0.943492
0.943492
0.943492
0.943492
0.943492
0.943492
0.943492
0.943492
1.10365
0.943492
0.943492
1.61609
0.943492
0.943492
0.943492
0.943492
0.943492
0.943492
0.943492
0.943492
1.42971
0.943492
0.943492
0.943492
0.943492
0.943492
0.943492
0.943492
1.12916
0.943492
0.943492
0.943492
0.943492
0.943492
0.943492
0.943492
0.943492
0.943492
0.943492
0.943492
0.943492
1.19846
0.943492
0.943492
0.943492
0.943492
0.943492
0.943492
0.943492
0.943492
0.943492
0.943492
0.943492
0.943492
0.943492
0.943492
0.943492
0.943492
0.943492
0.943492
0.943492
0.943492
0.943492
0.943492
0.943492
0.943492
0.943492
1.66197
0.943492
0.943492
0.943492
0.943492
1.01671
0.943492
0.943492
0.943492
0.943492
1.26918
0.943492
0.943492
0.943492
0.943492
0.943492
0.943492
0.943492
0.943492
1.20204
0.943492
0.943492
1.84667
0.95421
0.994784
0.943492
0.929637
1.9629
1.20569
0.929637
0.929637
0.929637
0.929637
0.929637
0.929637
0.929637
0.929637
0.929637
0.929637
0.929637
0.929637
0.929637
0.929637
0.929637
0.929637
0.929637
0.929637
0.929637
0.929637
0.929637
1.4218
0.929637
0.929637
1.69285
0.929637
0.929637
0.929637
1.48035
0.929637
0.929637
0.929637
0.929637
1.31004
0.929637
0.929637
0.929637
0.929637
0.929637
0.929637
0.929637
0.929637
0.929637
1.53654
1.652
2.13822
0.929637
0.929637
1.24085
0.929637
0.929637
0.994596
0.929637
0.929637
0.929637
0.929637
0.929637
0.929637
1.32258
0.929637
1.41049
0.929637
0.929637
0.929637
0.929637
1.2787
0.929637
0.855578
0.855578
0.855578
0.855578
0.855578
0.855578
0.855578
0.855578
0.855578
0.855578
0.855578
0.855578
0.855578
0.855578
0.855578
0.855578
0.855578
0.855578
0.855578
0.855578
0.855578
0.855578
0.855578
0.855578
0.855578
0.855578
0.855578
0.855578
0.855578
1.43845
0.855578
0.855578
0.855578
0.855578
0.855578
0.855578
0.855578
0.855578
0.855578
0.855578
0.855578
0.855578
0.855578
0.855578
0.855578
0.855578
0.855578
0.855578
0.855578
0.855578
0.855578
0.855578
0.855578
0.855578
0.855578
0.855578
2.10638
0.855578
0.855578
1.84797
0.855578
0.855578
0.855578
0.855578
0.855578
0.855578
0.855578
0.855578
0.855578
0.855578
0.855578
0.855578
0.855578
0.855578
0.855578
0.855578
0.855578
0.855578
0.855578
0.855578
0.855578
0.855578
0.855578
0.855578
0.867666
2.2718
0.876781
1.84271
0.855578
0.855578
0.855578
0.855578
1.22844
0.855578
1.26981
1.55483
1.42423
1.20506
1.50054
0.999742
1.57041
0.855578
0.855578
0.855578
0.855578
0.855578
2.18999
0.906417
0.855578
1.03949
0.952249
1.49634
1.1559
1.69336
0.996533
1.21799
0.855578
0.855578
0.855578
0.855578
0.855578
0.855578
0.855578
0.855578
0.855578
0.993119
1.71638
0.855578
0.855578
0.855578
0.855578
0.855578
0.855578
1.11508
0.855578
0.910943
0.855578
0.922496
1.31919
0.855578
0.975372
0.861638
0.855578
0.855578
0.855578
0.855578
0.855578
0.855578
0.855578
0.855578
0.855578
0.855578
0.855578
0.855578
0.855578
1.43159
0.855578
0.855578
1.37315
0.855578
0.855578
1.40716
0.98284
0.855578
0.855578
1.01499
1.01499
1.01499
1.01499
1.01499
1.01499
1.01499
1.01499
1.01499
1.01499
1.01499
1.01499
1.01499
1.01499
1.01499
1.01499
1.01499
1.01499
1.01499
1.01499
1.01499
1.01499
1.13589
1.01499
1.01499
1.01499
1.01499
1.30129
1.01499
1.01499
1.33088
1.01499
1.01499
1.01499
1.01499
1.01499
1.01499
1.01499
1.01499
1.01499
1.01499
1.01499
1.63587
1.3502
1.48328
1.01499
1.01499
1.01499
1.50069
1.01499
1.01499
1.01499
1.3276
1.04529
1.01499
1.01499
1.01499
1.01499
1.01499
1.02242
1.02242
1.02242
1.02242
1.02242
1.02242
1.02242
1.02242
1.02242
1.02242
1.02242
1.02242
1.02242
1.02242
1.02242
1.02242
1.02242
1.02242
1.02242
1.02242
1.02242
1.02242
1.02242
1.02242
1.02242
1.02242
1.02242
1.02242
1.02242
1.02242
1.02242
1.02242
1.02242
1.18914
1.02242
1.02242
1.02242
1.02242
1.49012
1.17382
1.02242
1.28889
1.02242
1.02242
1.02242
1.03744
1.02242
1.02242
2.37284
1.54368
1.02242
1.02242
1.02242
1.02242
1.02242
1.02242
1.02242
1.40409
1.02242
1.66157
1.02242
1.02242
1.33388
1.02242
1.02242
1.02242
1.02242
1.02242
1.02242
1.02242
1.02242
1.02242
1.05298
1.02242
1.02242
1.02242
1.25451
1.02242
1.77032
0.83834
0.83834
1.02975
1.02975
1.02975
1.02975
1.02975
1.02975
1.02975
1.02975
1.02975
1.02975
1.02975
1.02975
1.02975
1.02975
1.02975
1.02975
1.02975
1.02975
1.02975
1.02975
1.02975
1.02975
1.02975
1.02975
1.02975
1.02975
1.02975
1.02975
1.02975
1.02975
1.02975
1.02975
1.02975
1.02975
1.02975
1.02975
1.02975
1.02975
1.02975
1.02975
1.02975
1.02975
1.02975
1.02975
1.02975
1.02975
1.02975
1.02975
1.02975
1.02975
1.21673
1.02975
1.02975
1.02975
1.02975
1.02975
1.02975
1.02975
1.02975
1.02975
1.02975
1.02975
1.02975
1.02975
1.02975
1.02975
1.02975
1.02975
1.02975
1.02975
1.02975
1.02975
1.02975
1.02975
1.02975
1.02975
1.02975
1.02975
1.19589
1.02975
1.02975
1.02975
1.02975
1.6229
1.41246
1.02975
1.02975
1.02975
1.02975
1.02975
1.02975
1.10124
1.02975
1.02975
1.02975
1.02975
1.02975
1.02975
1.02975
1.02975
2.02243
1.15049
1.02975
1.20715
1.13204
1.92916
1.02975
1.02975
1.02975
1.02975
1.02975
2.39919
1.21926
1.02975
1.02975
1.21507
1.16714
1.02975
1.02975
1.21052
1.3836
1.02975
1.02975
1.02975
1.4188
1.02975
1.02975
1.02975
1.02975
1.02975
1.02975
1.02975
1.02975
1.02975
1.02975
1.02975
1.02975
1.02975
1.02975
1.02975
1.02975
1.02975
1.02975
1.02975
1.02975
1.02975
1.4517
1.02975
2.00585
1.02975
1.02975
1.02975
1.02975
1.02975
1.02975
1.02975
1.02975
1.02975
1.02975
1.02975
1.02975
1.02975
1.02975
1.02975
1.49544
1.35299
1.35299
1.35299
1.35299
1.35299
1.35299
1.35299
1.35299
1.35299
1.35299
1.35299
1.35299
1.35299
1.35299
1.35299
1.35299
1.35299
1.35299
1.35299
1.35299
1.35299
1.35299
1.35299
1.35299
1.35299
1.35299
1.35299
1.35299
1.35299
1.35299
1.35299
1.35299
1.35299
1.35299
1.35299
1.35299
1.35299
1.35299
1.35299
1.35299
1.35299
1.35299
1.35299
1.35299
1.35299
1.35299
1.35299
1.35299
1.35299
1.35299
1.35299
1.35299
1.35299
1.35299
1.35299
1.35299
1.35299
1.35299
1.35299
1.35299
1.35299
1.35299
1.35299
1.35299
1.35299
1.35299
1.35299
1.35299
1.35299
1.35299
1.35299
1.35299
1.35299
1.35299
1.35299
1.35299
1.35299
1.35299
1.35299
1.35299
1.35299
1.35299
1.35299
1.35299
1.35299
1.35299
1.35299
1.35299
1.35299
1.35299
1.35299
1.35299
1.35299
1.35299
1.35299
1.35299
1.35299
1.35299
1.35299
1.35299
1.35299
1.35299
1.35299
1.35299
1.35299
0.899676
0.899676
0.899676
0.899676
1.67691
0.899676
0.955151
0.899676
0.899676
0.899676
0.899676
0.899676
0.899676
1.13092
1.29523
1.55592
0.899676
1.15131
0.899676
1.39788
1.27176
1.56187
1.4165
1.29055
0.899676
0.899676
0.899676
0.899676
0.899676
0.782584
0.782584
0.782584
0.782584
0.782584
0.792285
1.51409
0.428094
0.907708
1.2734
0.917306
0.942197
0.68756
0.815709
0.764
1.11538
1.09007
0.87342
0.312538
1.41405
0.782584
0.782584
0.782584
0.782584
0.782584
1.85019
0.917739
0.782584
0.782584
0.782584
0.782584
0.782584
0.782584
0.782584
0.782584
0.782584
0.782584
0.782584
0.782584
1.38241
0.782584
0.782584
1.11515
0.782584
0.782584
0.782584
0.921435
1.6678
1.17102
1.44
0.921435
0.921435
0.921435
0.921435
0.921435
0.921435
0.921435
0.921435
0.921435
0.921435
0.921435
1.17719
0.921435
1.05591
0.921435
0.921435
0.921435
1.1716
0.921435
0.921435
0.921435
0.921435
0.921435
0.921435
1.05203
0.921435
0.343036
0.343036
0.343036
0.343036
0.343036
0.346769
0.590672
0.357855
0.343036
0.343036
0.343036
0.357855
0.440105
1.06189
0.827003
0.486077
0.343036
0.343036
0.343036
0.343036
1.36458
0.27297
0.646953
0.752635
0.114121
0.436899
0.442642
0.782584
0.782584
0.782584
0.782584
0.782584
0.782584
0.782584
0.782584
0.782584
0.782584
0.782584
0.782584
0.782584
0.782584
0.782584
0.782584
0.921435
0.921435
0.921435
0.921435
0.921435
0.921435
0.921435
0.921435
0.921435
0.921435
1.26051
1.36333
1.17735
0.921435
0.921435
0.921435
1.2972
0.921435
0.921435
0.921435
0.921435
0.921435
0.921435
0.921435
0.921435
0.921435
0.921435
0.921435
0.921435
0.921435
0.921435
0.921435
0.921435
0.921435
0.921435
1.14508
0.921435
0.921435
0.921435
0.921435
0.921435
0.921435
0.947282
0.343036
0.343036
0.343036
0.343036
0.343036
0.343036
0.548563
0.343036
0.343036
0.589638
0.497513
0.343036
0.489547
0.343036
0.343036
0.343036
0.343036
0.343036
0.343036
0.343036
0.668193
0.435918
0.343036
0.343036
0.343036
0.343036
0.343036
0.343036
0.343036
0.343036
0.778054
0.875208
0.37795
0.343036
0.666364
0.343036
0.592571
0.555209
0.343036
0.565654
0.752787
2.04148
0.92872
0.358371
1.00094
0.809333
0.937466
1.75583
1.27755
1.17984
1.27414
1.47943
1.04316
0.114121
1.45918
0.361452
1.20059
0.874709
1.38407
0.919405
1.32032
0.717268
0.271061
0.271061
1.03318
1.62871
2.32133
1.54211
1.58136
1.78027
1.43118
0.430566
0.838771
0.788124
0.782584
0.782584
0.782584
0.782584
0.782584
0.782584
1.12535
0.782584
0.782584
0.782584
0.782584
0.782584
0.921435
0.921435
1.21191
0.921435
0.921435
0.921435
0.921435
0.921435
0.921435
0.921435
0.921435
0.921435
0.921435
0.921435
0.921435
0.921435
0.921435
0.921435
0.921435
0.921435
0.921435
0.921435
0.921435
0.921435
0.921435
0.921435
0.921435
0.921435
0.921435
0.921435
0.921435
1.09631
0.921435
0.921435
0.921435
0.921435
0.921435
0.921435
0.921435
0.921435
0.921435
0.921435
0.921435
0.921435
0.921435
0.921435
0.921435
0.992657
0.921435
0.921435
0.921435
0.921435
0.921435
1.28035
1.19569
0.343036
0.343036
0.343036
0.343036
0.365296
1.04775
0.510732
0.343036
0.343036
1.17423
0.814211
0.343036
0.343036
1.27483
0.727622
0.61364
0.343036
0.343036
0.343036
0.343036
0.343036
0.343036
0.380387
1.11706
0.343036
0.405437
0.343036
0.395837
0.383765
0.438957
0.343036
0.343036
0.734278
0.774712
0.763193
1.09961
0.561328
0.346813
0.343036
0.520784
0.850797
0.850797
0.850797
1.21985
0.343036
0.343036
0.621951
0.850797
1.41496
0.850797
0.758229
0.343036
0.630116
0.747953
0.343036
0.343036
0.343036
0.343036
0.62597
0.343036
0.910645
0.343036
0.343036
[truncated: 4,591 more rows]

## Sheet: Fig1E
repeat_1	repeat_2
0.76976	1.53635
1.56934	1.05483
3.27655	2.71639
0.568255	1.37529
2.28227	1.29147
0.535942	0.392589
0.969881	1.30596
0.473758	0.876004
1.40755	1.27897
1.77743	1.57716
1.5243	0.852304
0.473758	0.369202
2.59179	2.33418
0.854084	1.24356
0.854562	1.16685
1.64566	1.73065
1.82025	1.74705
0.935011	1.24306
2.34279	2.07698
2.71789	2.39051
0.860567	0.369202
2.22697	1.93123
1.87499	1.56041
2.65179	2.62995
1.47792	0.86072
2.44323	2.37011
1.99757	1.851
1.38307	0.836841
0.991327	0.777233
0.473758	0.458541
2.30103	2.35738
1.41864	1.32161
1.88126	0.774786
3.2244	2.95295
2.4718	2.25812
1.36559	0.550998
0.671444	0.533916
2.96299	2.33241
2.0591	1.32413
3.01085	2.70433
2.16855	2.01483
1.2268	0.779033
1.72057	1.10526
2.12267	1.83631
1.56372	1.28128
2.55202	2.33811
1.69315	1.299
2.22573	2.12829
2.28047	2.13252
2.56536	2.37556
1.33241	0.840846
1.96053	1.72101
2.2337	1.93307
2.14503	1.78303
1.85545	1.8511
1.96333	1.80216
1.66447	1.16976
2.56639	2.35455
2.0245	1.74118
2.9706	2.57859
2.46837	2.08902
2.5068	2.40541
1.26229	0.530778
1.56833	1.26411
1.5738	0.819702
2.38763	2.20681
2.46857	2.36444
1.93842	1.73814
1.69014	0.369202
2.41623	2.32224
1.13408	0.369202
0.473758	0.369202
1.91821	1.95082
2.13902	2.00136
1.74813	1.64296
1.48492	1.31188
0.847433	0.369202
1.25943	0.991073
2.28707	1.92772
1.59199	1.26082
1.98393	2.04385
2.97918	2.6589
2.00515	1.90768
2.0216	1.77365
2.15663	2.10813
2.1713	1.60874
1.50298	1.34364
1.77445	1.49013
2.27603	1.86462
2.97355	2.73168
2.14983	2.11942
1.62967	1.29194
1.09635	1.09926
2.43896	2.52455
3.07772	2.64151
2.46895	2.31017
1.34669	1.11836
2.12889	1.71896
1.9398	1.83319
2.64032	2.47113
0.843237	0.422888
2.36927	2.05399
2.53705	2.41334
2.11376	1.75628
1.79819	1.59597
1.8284	1.60784
2.2587	2.18479
2.27356	2.31432
2.12826	1.84761
3.38075	3.0731
1.76209	1.53757
1.9795	1.86919
1.70724	1.52316
2.90262	2.92237
1.70538	1.54218
1.26848	1.03123
2.8075	2.45561
3.18068	2.96903
2.85351	2.46509
2.3091	1.92786
1.95682	1.63658
2.37715	2.32719
1.57896	1.36802
2.30605	1.88605
2.35043	2.10585
2.51481	2.36626
1.82662	1.49143
0.756397	0.52273
1.24003	0.52273
0.579539	0.640995
2.62191	2.93201
2.75825	2.53897
1.11193	1.10834
1.30621	0.807952
3.65926	3.51825
3.51308	3.48065
1.11885	0.619377
2.14285	2.17592
0.504094	0.959315
2.99993	2.66134
2.23135	2.27999
3.41061	3.43046
1.70991	1.72955
0.783691	1.46815
0.448743	0.52273
1.39579	1.414
0.448743	1.10113
2.67285	2.44685
2.10497	2.19237
2.60012	2.83255
2.29196	2.19577
2.64083	2.47506
1.04961	0.658095
1.2523	1.87663
2.23929	2.17657
2.02638	2.1083
2.00519	2.03433
1.96155	1.75147
0.517282	0.94081
2.10099	1.90003
1.7823	1.36987
1.12544	0.981165
2.14223	1.91355
0.902472	0.52273
1.03015	1.46986
2.77801	2.48606
0.448743	0.886569
1.05194	0.52273
0.651149	0.858556
1.78033	0.811871
1.82662	1.66916
1.24419	1.07099
0.806177	0.649431
1.28462	0.710864
2.89408	2.67898
2.63883	2.34421
1.44391	1.09643
1.72539	1.46397
2.04495	2.16603
1.28194	1.03871
1.98921	1.88452
1.30751	1.36642
0.741764	1.03673
2.07868	1.85365
1.68251	1.19384
2.01681	1.97723
2.3764	2.27515
1.34435	1.70468
1.81679	1.67348
1.2251	1.66519
1.10061	0.823897
1.98813	1.80272
1.79763	1.69119
2.14209	2.09203
2.61039	2.46559
2.1925	2.03
1.6559	1.23957
2.67252	2.81825
1.04196	0.542374
1.32528	1.14334
1.39952	1.44923
2.59378	2.23418
1.27043	1.22381
1.92283	1.8307
1.81469	1.73317
2.26036	2.20462
2.0248	1.78779
1.63821	1.0456
1.55835	0.886939
1.32505	1.1659
2.06255	1.72494
1.63368	1.4073
1.20748	1.07085
1.69871	1.3498
1.7304	1.63134
2.13086	2.07102
2.17243	1.95404
1.93557	1.75177
1.79671	1.47776
2.67442	2.61672
2.0396	1.88319
2.05942	1.32061
1.66129	1.06893
1.83461	2.02169
1.33681	1.18815
0.91728	0.924076
1.85582	1.98658
1.44258	1.18974
2.29032	2.17635
2.35217	2.24631
1.77175	1.63637
2.09542	1.95401
0.698588	1.1445
2.77686	2.79515
2.16375	2.08517
2.32403	2.23062
1.45407	1.26343
2.62716	2.57043
1.22524	0.52273
2.19134	2.00183
1.69407	1.51689
1.63603	1.4875
2.9095	2.6924
2.44591	2.3229
2.66437	2.51171
2.93083	2.64598
1.18412	0.765022
1.31778	1.24656
1.43907	1.04534
2.28201	2.37109
2.36466	2.34286
2.28394	2.1084
2.25546	2.23921
3.15421	3.24605
2.62579	2.50038
1.57972	1.5016
3.95755	4.00656
0.554445	0.610584
2.30056	2.26192
0.984867	0.5927
0.930531	1.2464
3.22864	3.28222
1.16815	1.7132
2.0524	2.0037
2.21564	2.1125
0.658158	0.494115
2.83336	2.88461
0.493911	0.494115
0.381529	0.494115
0.464524	0.534815
0.559416	0.494115
1.21667	0.494115
0.832234	0.494115
0.432398	0.836866
0.662662	1.42875
0.952219	1.17471
1.04605	0.891151
1.52146	1.11435
1.75529	1.63984
1.10361	1.52507
1.2298	1.14324
0.899026	0.889898
0.492925	0.680647
2.44949	2.60171
1.3206	1.08583
1.7154	1.6271
2.40274	2.48618
1.18395	0.899732
0.65153	0.893634
2.50749	2.63887
1.37091	1.40881
1.21614	1.33601
1.21978	1.18422
1.53764	1.19251
1.67715	1.52844
2.13345	2.13915
1.69739	1.67276
2.49611	2.58469
1.64202	1.54093
2.89071	3.10046
2.45682	2.50128
0.381529	0.494115
0.381529	0.494115
1.3111	1.45011
2.84076	2.9895
0.713672	0.712275
1.83287	1.8248
2.56316	2.63027

## Sheet: Fig1F
MTBDtau	Abpyro
1.37123	0.0971049
1.08558	1.19234
1.00666	0.693155
0.0802089	0.362045
0.717519	0.295647
0.670401	0.380068
1.32437	1.12874
0.375922	0.83667
0.393569	0.725242
0.23735	0.322978
0.774137	0.430462
0.617953	0.0971049
1.82175	0.447221
1.06206	0.601796
0.71965	0.697078
0.870973	0.673059
0.717519	0.295647
0.882015	0.436106
0.832532	0.929185
0.9012	0.436106
0.769176	0.380068
0.594792	0.465867
1.37938	0.283461
1.46196	0.448831
1.51951	0.440489
1.474	0.536599
0.951517	0.97606
1.09197	0.351779
1.34518	0.512809
0.861325	1.16932
0.7428	0.365301
0.547213	0.351779
0.605648	0.473766
0.639677	0.497149
1.67876	0.241552
0.23735	0.322978
0.973786	0.572151
0.563875	0.699452
1.55175	0.493622
1.23195	0.362045
1.57482	1.19234
1.62483	0.550206
1.04755	0.951878
1.30152	0.241552
1.12943	0.670918
1.0872	0.473766
0.944116	0.516088
0.534278	0.231495
0.607926	0.420615
0.827158	0.775572
1.01271	0.490001
1.18063	0.2597
0.714704	0.461903
0.610274	0.396512
0.483187	0.448831
0.688453	0.569997
0.844278	1.09513
1.16633	0.241552
0.572707	0.566851
1.19465	1.3101
0.863165	0.725242
1.04065	0.111647
1.12943	0.670918
1.09095	0.602787
1.15704	0.231495
0.534278	0.717983
0.741471	0.436106
0.84108	0.455643
1.15809	0.459883
1.41691	0.793881
1.42178	0.380068
1.39795	0.81811
0.895195	0.342601
0.714704	0.551187
0.921063	0.362045
1.37938	0.840823
0.409453	0.2597
0.684684	0.330456
0.86808	0.392215
1.63366	1.39202
0.627011	0.649671
1.03764	1.08025
0.491645	0.374493
0.927797	0.580372
0.214478	0.198812
1.10226	1.19234
0.909544	1.03961
0.782961	0.281758
0.64109	0.475364
0.23735	0.322978
1.23177	0.362045
1.05962	0.65316
0.969753	0.539432
0.861325	0.567482
1.06688	0.455643
0.877541	0.493622
0.863697	0.465867
0.670401	0.380068
1.28585	0.812077
1.01827	0.601247
0.331911	0.342601
0.547213	0.351779
0.791836	0.497372
0.978136	0.854543
0.496259	0.711949
1.22183	0.793881
1.1824	0.430462
0.29489	0.655682
0.71757	0.362045
0.774137	0.430462
0.81301	0.425582
0.855752	0.455643
1.38307	0.806016
0.763943	0.228691
1.38252	1.02592
1.07626	0.725242
0.982188	0.368048
1.011	0.342601
0.494023	0.340004
0.834858	0.562064
1.29263	0.65418
0.963936	0.362045
1.27139	1.0057
2.24521	0.580372
0.637712	0.198812
0.937729	0.471068
0.23735	0.322978
0.53125	0.440489
1.23921	0.497149
0.54492	0.580939
2.49751	0.725242
0.38229	0.349516
1.00914	0.412188
1.27139	1.37503
2.15867	0.330456
1.08558	1.19234
1.27998	0.993803
0.919713	0.576174
1.02228	0.672898
1.00133	0.450695
0.835909	0.430462
1.06792	0.673128
0.760409	0.342431
1.25657	1.16715
0.687104	0.617549
0.29489	0.655682
0.75716	0.364889
1.67925	0.566647
2.28785	0.4248
1.73382	0.283461
0.927797	0.580372
0.375922	0.83667
1.08255	0.425582
1.06792	0.673128
0.725965	0.380068
0.0802089	0.362045
1.12943	0.670918
1.41231	1.01739
1.39795	0.81811
2.27994	1.09885
0.504883	0.420615
1.67414	0.424628
1.44215	0.838725
1.1755	0.330456
1.90129	0.952861
0.986972	0.753589
0.84894	0.125556
1.67012	1.15222
0.762649	0.447221
1.49066	0.535683
0.639677	0.497149
1.39795	0.81811
1.08184	0.418409
0.497603	0.462998
0.924896	1.15222
0.988864	0.602787
1.2612	0.450695
0.283418	0.0971049
1.8753	0.331985
0.453369	0.342601
1.12826	0.368048
1.9574	0.965328
1.31645	0.645148
1.40758	0.412188
1.62932	1.01739
0.939432	0.2597
0.379261	0.752712
1.0538	0.396512
0.843071	0.0971049
0.547213	0.351779
0.64445	0.462998
0.671419	0.467572
0.705234	0.54505
0.53061	0.456606
0.53061	0.447221
1.05827	0.342431
0.534278	0.231495
2.33204	0.805847
1.64027	1.19234
0.550294	0.601796
1.30531	1.08395
1.41231	1.01739
1.34128	0.572151
0.53061	0.447221
0.491645	0.374493
0.77518	0.433534
0.90133	0.649671
0.917746	0.986514
1.13907	0.330456
1.04826	0.938854
0.909544	1.03961
0.75716	0.364889
1.52784	0.198812
1.02163	1.08395
0.902528	0.6325
1.06367	0.495834
1.5156	0.775178
0.865531	1.15222
1.31999	1.1116
1.20291	1.40707
1.3119	1.14929
1.13866	0.469295
1.05962	0.392791
1.47322	0.566647
0.84601	1.08025
1.69897	1.09885
1.04473	0.340004
1.41231	1.01739
0.803296	0.241552
1.3943	0.418409
0.774137	0.430462
0.821593	0.442249
0.843619	0.580939
1.50858	0.492344
1.141	0.331985
0.758453	0.473766
1.29658	0.585859
0.649884	0.450695
1.08861	0.759722
0.295792	0.111314
1.38036	0.342431
0.777519	0.611949
0.79536	0.433534
0.844278	1.12293
1.11775	0.602787
0.626831	0.448831
1.04719	0.497372
0.375922	0.83667
1.21332	0.949941
0.283418	0.0971049
1.01804	0.715551
1.09459	0.220794
0.885831	0.631801
0.899091	0.562064
1.00358	0.436106
2.13086	1.09817
0.467308	0.473766
1.52808	0.431007
1.33163	0.901725
0.898999	0.7813
0.84108	0.455643
0.547213	0.351779
1.32437	1.12874
0.966078	0.436106
1.28658	0.241552
0.717519	0.295647
1.14946	1.03384
0.659401	0.72667
0.917746	0.797626
1.65425	0.566647
0.806365	0.725242
1.16353	1.15222
0.53061	0.447221
1.05962	0.380155
1.17399	0.314749
0.942665	0.380068
0.827158	0.775572
1.21588	0.580939
0.72869	0.218577
0.818751	0.220794
0.576764	0.602787
0.951517	0.625865
0.722728	0.228691
0.95965	1.20354
1.41231	1.01739
1.06078	0.95588
1.06792	0.673128
0.29489	0.655682
1.3542	1.0057
0.935811	0.364889
1.06989	1.08395
0.54492	0.580939
2.89679	0.602787
1.31502	0.6325
1.57495	0.931254
0.181362	0.218577
1.27371	1.35654
1.17647	0.580372
0.925371	0.632605
0.77518	0.433534
1.55099	0.535057
1.08184	0.427848
1.08184	0.418409
0.0802089	0.362045
1.47565	0.340004
0.812327	0.602787
0.844278	1.19966
0.494023	0.340004
2.09725	0.775572
1.37938	0.283461
0.982357	0.362045
0.909544	1.03961
0.409453	0.2597
2.32665	0.412337
0.799109	0.4248
0.996005	0.730547
0.973145	0.567482
1.11368	0.655849
1.38745	0.281758
1.27123	0.497149
0.494023	0.340004
0.861325	1.17947
0.614666	0.351779
0.957752	0.473766
2.3541	0.497149
1.72923	1.34067
0.861317	0.530024
1.64288	0.602763
0.331911	0.342601
0.803382	0.804077
0.324128	0.448831
0.497603	0.462998
0.960432	0.125556
1.06665	0.477767
2.3596	0.218577
1.37257	0.932786
0.81301	0.425582
1.54805	1.18646
0.927797	0.580372
0.774137	0.430462
0.331911	0.342601
1.1214	1.15193
1.3023	0.566647
0.53061	0.447221
1.81064	0.343368
1.10459	0.894233
1.15848	0.342431
0.491645	0.374493
0.29489	0.655682
1.37938	1.09252
0.888444	0.0971049
0.930234	0.793881
1.37609	0.825976
0.640246	0.465867
0.23735	0.322978
0.608402	0.448831
1.37938	0.64425
1.1002	0.420615
1.65635	0.793881
0.177872	0.362045
1.34303	0.793881
1.33923	0.691369
1.18917	0.806115
1.04305	0.436106
0.675283	0.297789
1.41231	1.01739
0.23735	0.322978
1.05962	0.380155
0.497603	0.462998
0.0731766	0.431007
0.528343	0.462998
1.38252	1.43756
1.34761	0.812068
1.21784	1.30676
0.23735	0.322978
0.774766	0.497372
0.774137	0.430462
0.741151	0.601796
0.80117	0.694859
0.55087	0.231495
1.0286	0.979133
0.29489	0.655682
0.711257	0.493622
1.46963	0.497372
0.845657	1.01928
1.06427	0.136213
1.06271	0.857599
0.845865	0.0971049
0.283418	0.0971049
1.00106	0.632605
1.38557	0.497372
0.988892	0.580372
1.37938	0.417909
1.11358	0.2597
1.26993	0.125556
0.918861	0.342431
0.63988	0.257305
1.30513	0.418409
0.90477	0.380068
1.05877	0.420615
1.41917	0.125556
2.33682	0.834415
0.911286	0.698028
0.54492	0.580939
1.19521	1.1116
0.53125	0.440489
1.32437	1.12874
1.9355	0.911796
1.47912	0.910745
0.53061	0.447221
1.52103	0.368048
0.504883	0.420615
0.777519	0.611949
1.42291	0.869406
0.697678	0.699452
1.33542	0.125556
1.39804	0.125556
0.613304	0.602787
0.496259	0.711949
0.927797	0.580372
1.04813	0.465867
1.35111	1.1116
0.742657	0.2597
2.3268	0.132711
0.409453	0.2597
1.2734	1.0057
1.47144	1.53034
0.898459	0.585859
0.919093	0.245007
1.44999	0.580939
0.512159	0.853745
1.30722	0.497149
1.19521	1.1116
1.54011	0.789665
0.546547	0.0971049
0.375922	0.83667
0.533993	0.4248
0.825826	0.2597
0.429283	0.121835
1.07759	0.374493
1.32097	0.493622
1.4264	1.1116
1.48496	0.511547
0.717519	0.295647
1.63676	0.111314
1.01085	1.08025
0.909544	1.03961
2.41961	0.495834
0.861317	0.747167
0.496259	0.711949
0.877434	1.16529
0.0802089	0.362045
0.605811	0.333015
0.84601	1.08025
2.42868	1.16715
1.23722	0.566647
0.409453	0.2597
1.09447	0.761626
1.09815	0.442249
1.0885	0.869792
1.57163	0.374493
0.930234	0.793881
1.35276	0.858873
0.254124	0.392215
1.24142	1.15222
1.05187	0.469295
1.17155	0.461903
1.15381	1.05071
0.576764	0.602787
1.98833	0.448831
1.41231	1.01739
2.148	0.136213
1.19521	1.1116
1.65481	0.450695
1.68474	1.00025
1.77546	0.396512
1.20871	0.420615
1.05962	0.590941
0.832846	1.14041
2.37137	0.632833
0.375922	0.83667
1.41231	1.01739
0.627011	0.649671
1.4286	0.136213
0.324128	0.448831
0.7428	0.365301
0.331911	0.342601
0.607349	1.01616
0.777519	0.611949
2.05632	0.297789
0.80241	0.392215
0.561791	0.396512
0.789367	0.601796
1.14321	0.622372
0.627346	0.655682
0.774137	0.430462
1.24912	0.427332
0.497603	0.462998
0.900273	0.136213
0.859442	0.2597
1.11669	0.380155
0.568176	0.111314
1.27139	1.24087
1.19521	1.1116
1.35883	1.65123
1.97821	0.442249
0.456968	0.379311
0.605811	0.418487
0.467308	0.473766
1.06792	0.673128
0.922119	0.548865
1.57936	0.992677
0.861325	0.567482
1.74743	0.495834
1.20832	0.487078
0.652369	0.497372
0.53061	0.447221
1.07319	0.493622
1.26042	1.12528
0.379261	0.572151
1.11855	0.448831
0.244279	0.539432
0.821593	0.442249
1.21214	0.838725
0.308442	0.0971049
2.28334	1.28736
2.11082	0.892734
1.55334	0.599558
0.494023	0.340004
0.777519	0.611949
1.37938	0.926394
0.81301	0.425582
1.26876	1.1116
0.393569	0.725242
0.628394	0.440489
1.39795	1.26418
0.69513	0.322978
0.917746	0.632605
1.92923	0.743858
0.23735	0.322978
0.526885	0.0971049
1.45338	0.882469
0.82245	0.4248
1.00265	0.981813
2.15466	0.495834
1.05962	0.380155
0.819464	0.425582
1.09578	1.0378
0.880167	0.368048
1.32205	0.580939
2.65903	0.198812
1.06374	0.602787
0.853912	0.455643
1.32221	0.497372
0.497603	0.462998
1.48463	0.111314
0.331911	0.342601
0.496259	0.711949
0.29489	0.655682
0.845208	0.349516
1.03812	0.566647
1.20898	0.425582
0.680907	0.465867
1.15563	0.342431
1.31724	0.838725
1.38922	0.649671
0.969339	0.602787
0.906645	0.433534
0.803874	0.295647
0.419087	0.379311
1.27191	0.566647
1.08981	1.06219
1.49964	1.02089
0.846554	0.815976
1.04755	0.409716
1.23615	0.572006
0.508783	0.228691
1.31078	0.950796
1.06792	0.673128
1.19403	0.448831
1.3364	0.436106
1.4364	0.88438
1.31067	1.14537
1.04344	0.368048
0.774137	0.430462
1.141	0.968746
1.67143	1.08395
0.401343	1.00403
1.54242	0.462998
1.31368	0.567482
1.17605	0.580939
1.04308	0.465867
1.12943	0.71712
2.55437	0.907238
1.85954	0.241552
1.38252	1.02592
1.30775	0.699452
1.07363	0.630954
0.808048	0.960309
0.605811	0.326666
1.14652	1.06634
0.861317	0.530024
1.75285	0.469295
0.764162	0.761296
1.35883	1.65123
0.917746	0.637473
1.51625	0.420615
1.29879	1.08395
1.08265	0.364889
1.91902	0.450695
1.3658	1.51797
0.29489	0.655682
2.00582	0.649671
0.947602	0.557699
0.910007	1.16715
0.927797	0.580372
0.491645	0.374493
1.38252	1.02592
1.08007	0.447221
0.557643	0.420615
0.761354	0.297789
0.722522	0.061961
0.717519	0.407468
1.72918	0.412188
0.563875	0.699452
0.899408	0.89308
0.755706	0.602787
1.15754	0.390429
0.536477	0.420615
1.23186	0.896233
0.961811	0.4248
0.839543	0.2597
0.331911	0.405217
0.54492	0.867223
0.916804	0.569997
1.78669	0.392215
0.533663	0.0971049
1.21092	0.793881
0.717519	0.295647
0.53125	0.440489
0.559412	1.18734
1.77321	1.61139
1.45541	1.15222
1.08558	1.19234
1.51774	0.66304
0.534278	0.231495
1.28627	1.01266
0.29489	0.655682
1.1233	0.518335
0.760409	0.342431
0.639677	0.497149
0.81301	0.425582
0.909544	1.03961
0.84601	1.08025
0.944389	0.111647
0.935188	0.649671
0.921967	0.362045
1.36782	0.775572
0.918801	0.295647
1.14888	1.08395
1.52094	0.566647
1.99741	0.198812
0.491645	0.374493
0.765604	0.220794
0.35281	0.241552
1.67784	0.497372
1.70211	0.566647
1.64651	0.611707
0.865531	1.15222
1.23111	1.20752
1.15156	1.15222
1.18643	0.331985
0.561791	0.724212
0.78512	0.430462
1.49186	0.793881
1.73218	0.450695
1.36632	0.670918
0.78316	0.362045
1.08981	0.566647
1.41231	1.01739
1.19521	1.1116
0.81301	0.425582
1.39795	1.02266
0.671421	0.473766
1.12943	0.670918
2.51063	0.495834
0.719828	0.447221
2.02586	0.693611
0.774137	0.430462
1.20675	1.16715
0.563875	0.699452
0.85888	0.412188
0.467308	0.473766
0.919522	0.435227
0.538813	0.228691
0.497603	0.462998
0.85888	0.412188
1.37938	0.283461
1.71933	1.15222
0.660313	0.420615
0.919713	0.469295
1.14476	0.340004
1.93636	0.330456
1.77407	0.111314
1.15443	0.347034
0.777519	0.611949
0.777519	0.611949
1.13238	0.805249
1.08668	0.324831
1.57892	0.469295
1.12116	0.793881
1.72134	0.966755
0.614125	0.852125
0.912958	0.655682
3.02866	0.125556
1.42335	0.487078
1.29237	0.493622
0.473277	0.601796
0.78304	0.392239
0.656435	1.09989
1.0419	0.601796
0.880167	0.368048
1.81908	0.580939
0.947695	0.328082
0.23735	0.322978
0.467308	0.473766
1.03318	0.632038
0.71199	0.699452
0.23735	0.322978
0.927797	0.580372
1.41231	1.01739
1.4932	0.442249
0.940351	0.440489
0.995624	0.448831
2.71092	0.342431
1.05962	0.380155
1.73025	0.265601
2.08252	1.16715
1.55372	0.632605
1.30037	0.495834
1.19607	0.125556
0.409453	0.2597
0.811342	0.482773
1.52518	1.31466
1.16591	0.670918
2.20718	0.125556
1.07695	0.688137
1.33103	0.895099
0.649884	0.450695
0.739225	0.902696
1.55478	0.251115
0.35526	0.322978
0.23735	0.322978
0.777519	0.92679
0.898497	0.402899
0.917746	0.632605
0.861325	0.567482
1.85798	0.368048
0.510219	0.241552
1.10911	0.649671
1.34599	1.15222
1.12346	0.567482
0.142054	0.111647
0.980114	0.2597
1.141	0.331985
0.83504	0.83667
0.858156	0.281758
1.46766	0.927799
1.72252	0.539432
1.77671	0.651187
1.65994	0.841332
0.449977	0.83667
1.16557	0.649671
1.41961	0.649671
0.413729	0.297789
1.38252	1.02592
1.25662	0.139535
1.39268	0.495834
1.55236	0.994995
0.564145	0.580939
0.7428	0.365301
1.67601	0.602787
1.33854	0.869828
1.18083	0.425582
1.08981	0.487078
0.29489	0.655682
1.15056	0.136213
1.077	0.281758
1.51005	0.495834
0.861317	0.530024
1.22537	0.297789
1.73612	1.01739
0.831865	0.125556
0.760409	0.342431
0.561791	0.396512
1.05541	0.652513
0.904925	0.554246
0.861317	1.16079
0.780351	0.220794
2.13926	1.11815
0.771779	0.69374
1.14016	0.775572
0.256342	0.136213
1.72488	0.425582
0.688237	0.699452
0.375922	0.83667
1.08734	0.380068
0.628136	0.322978
1.75938	0.916355
0.789388	0.0971049
1.08184	0.418409
0.649884	0.450695
1.11256	0.281758
0.838174	0.699452
1.14659	0.813527
0.561791	0.396512
0.430612	0.379311
0.85888	0.412188
0.801122	0.747613
1.54881	0.569997
0.254124	0.392215
1.73236	0.0543679
1.08184	0.418409
1.55072	0.766741
0.52884	0.362045
0.639677	0.497149
0.976415	0.841624
1.16028	0.380155
0.917678	0.425582
1.37938	0.283461
1.19687	0.803566
0.896313	0.508058
1.37938	0.283461
1.37938	0.283461
1.4657	0.374493
0.880167	0.368048
1.1029	0.566647
1.4621	0.297789
1.67144	0.342431
1.80431	0.611949
1.41231	1.01739
1.76158	0.85988
0.710985	0.455467
1.88768	0.585859
1.48706	0.793881
0.878218	0.295647
0.81301	0.425582
0.820375	0.220794
1.01307	0.425582
1.40403	0.297789
1.17458	1.03961
0.23735	0.322978
1.05541	0.812399
1.14179	1.36712
1.39257	1.03961
1.61727	0.241552
0.774137	0.430462
0.409453	0.399145
0.53061	0.447221
0.23735	0.322978
0.44869	0.241552
0.457571	0.484008
0.790582	0.566647
1.67155	0.639988
0.909544	1.03961
1.38028	0.655682
0.914961	0.228691
0.409453	0.2597
1.12943	0.670918
1.18606	0.198812
0.652369	0.497372
1.38136	0.87274
1.33991	0.330456
1.5388	0.570126
0.31882	0.0971049
0.642302	0.644993
1.51764	0.763626
0.713951	0.646993
1.09136	1.46983
0.909544	1.25656
0.331911	0.342601
1.06177	0.241552
1.02635	0.0971049
1.01621	0.725242
0.75716	0.364889
1.23053	0.395336
1.01054	0.493622
0.813781	0.359416
0.766388	0.174145
0.705751	0.572151
1.18555	0.218577
1.55079	0.186423
0.497603	0.462998
0.88182	0.623612
1.20384	0.566647
1.76594	0.111314
0.597318	0.699452
1.46034	0.928868
1.74933	0.218577
0.491645	0.374493
0.849681	0.442249
0.561395	0.322978
1.16816	0.340004
0.930939	1.08025
1.11406	0.567482
1.16062	1.1027
0.497603	0.462998
1.77016	0.793881
1.00372	0.420615
1.50987	0.380068
0.774137	0.430462
1.53366	0.953785
0.717519	0.295647
0.717519	0.295647
1.38252	1.02592
1.88431	0.601796
0.29489	0.655682
1.53653	0.542962
0.795117	0.379393
0.933938	0.310868
1.23495	0.4118
1.82387	0.111647
1.26054	0.420615
0.717519	0.997717
1.24592	0.480946
0.690921	0.31365
0.639677	0.497149
1.21815	0.420615
1.06792	0.673128
1.04755	0.505475
1.141	0.331985
1.39795	0.81811
0.725141	0.0971049
0.83667	0.452619
1.68221	0.585859
0.649884	0.450695
0.491645	0.374493
1.27848	0.793881
0.923301	1.11711
1.2816	0.693043
1.08184	0.418409
0.907155	0.0971049
0.576764	0.602787
1.73785	0.420615
0.735211	0.241552
0.843588	0.231495
0.880167	0.368048
1.53318	0.755636
1.27139	1.17052
1.47144	1.53034
1.38252	1.02592
1.27139	1.0057
0.494023	0.340004
0.917746	0.632605
1.26838	0.618962
0.861325	0.567482
0.539461	0.725242
0.53061	0.447221
0.873839	0.061961
0.471329	0.125556
0.53061	0.447221
1.19521	1.1116
0.914956	0.436106
0.62819	0.349516
0.947626	1.15222
0.910797	0.396512
1.01827	0.601247
1.04944	0.136213
0.501684	0.462998
0.717519	1.04612
0.649884	0.450695
1.05962	0.380155
0.627011	0.823899
1.38491	1.18336
1.09217	0.297789
1.31374	0.231495
0.496259	0.711949
0.534374	0.359416
1.08558	1.19234
0.715257	0.349516
0.561791	0.396512
0.846554	0.495834
0.294196	0.297789
0.467308	0.473766
2.63741	0.827397
0.985146	0.412188
1.86668	0.711949
0.530887	0.297789
0.331911	0.342601
1.14389	1.26427
0.54492	0.580939
1.39298	1.45166
1.20783	1.1116
0.75716	0.449909
1.01282	0.516977
0.29489	0.655682
1.28424	1.08395
1.38252	1.21172
1.12908	0.697223
1.18121	0.819547
1.51158	0.342431
1.88701	0.136213
1.49423	0.342431
0.670401	0.380068
1.37938	0.283461
1.28564	1.39687
1.18998	1.08395
0.469131	0.359416
1.4217	0.418409
0.508783	0.228691
0.909544	1.03961
1.03808	0.766658
0.508783	0.228691
1.05962	0.380155
0.674351	0.699452
2.4603	0.83667
0.309835	0.699362
1.38252	1.06848
1.42786	0.629596
1.51505	0.649671
0.717519	0.295647
0.900741	0.342431
1.27003	0.662583
0.375922	0.83667
1.30272	0.601247
1.67345	0.83667
0.787426	0.351779
0.81301	0.425582
0.429283	0.121835
1.5978	1.41652
1.37591	1.07858
0.81301	0.425582
0.977996	0.567482
0.467308	0.473766
0.719351	0.420615
1.24544	0.368048
1.96823	0.918577
0.777519	0.611949
0.84601	1.08025
0.84108	0.455643
1.05962	0.380155
0.977102	0.351779
0.868621	0.452619
1.37938	0.283461
1.89548	0.655682
1.10684	0.380068
0.331911	0.342601
1.15587	0.368048
0.508783	0.228691
0.53125	0.440489
1.61851	0.125556
1.15773	0.601247
1.05962	0.380155
0.670401	0.380068
0.504883	0.420615
2.08129	1.10988
1.54353	0.602787
1.49265	0.793881
0.774137	0.430462
1.08577	0.775572
1.03158	1.65937
0.199956	0.362045
1.63375	0.793881
0.910314	1.28165
1.27312	0.436106
1.06792	0.673128
0.504883	0.420615
1.141	0.331985
0.467308	0.473766
1.1821	0.433946
0.639677	0.497149
1.28629	1.19234
0.429283	0.121835
0.908527	0.440489
0.534278	0.231495
0.563875	0.699452
0.279464	0.322978
0.84601	1.08025
1.1241	0.838725
1.791	0.497372
0.547213	0.351779
1.30818	1.0464
0.97717	1.15222
0.734767	0.962623
1.14438	1.08025
0.669187	0.997618
2.11984	1.17473
0.842735	0.532931
0.409453	0.2597
0.594792	0.465867
0.773874	0.364889
0.666455	0.396512
1.36812	0.368048
1.25006	1.15222
0.846194	0.330456
1.54169	0.602787
1.1517	0.420615
1.1504	0.879905
1.78739	0.111647
1.66767	0.761305
2.11425	1.08395
0.563875	0.699452
0.754923	0.330456
1.14683	0.838725
0.786351	0.465867
0.697064	0.711949
1.92332	0.711949
1.41231	1.01739
0.53125	0.440489
1.4531	1.15222
1.44122	0.380068
0.77518	0.433534
2.19089	0.442249
0.727755	0.963279
0.85888	1.15146
1.61439	1.26863
0.972994	0.585859
0.746024	0.6325
0.471329	0.125556
1.01708	0.4248
0.23735	0.322978
1.09003	0.0543679
0.861325	0.751401
1.33073	0.379311
1.39795	1.32543
0.90152	0.448831
1.10707	0.821169
0.540492	0.359416
0.85888	0.412188
1.36102	0.567482
1.66819	0.461903
0.96622	1.28344
2.01985	0.775572
1.36425	0.362045
1.05961	0.241552
0.927797	0.580372
0.85888	1.34294
1.32725	0.793881
1.27139	1.0057
0.29489	0.655682
0.684684	0.330456
0.469131	0.359416
0.85888	0.597368
0.779527	0.569997
0.670401	0.380068
0.917746	0.632605
1.53612	0.365301
1.00044	0.580372
0.927797	0.580372
1.54637	0.330456
1.38252	1.02592
1.50063	0.115072
0.497603	0.462998
1.50614	1.4607
0.639677	0.497149
0.494023	0.340004
2.2366	1.0768
1.80121	1.02562
1.18633	1.03961
1.48268	0.838725
0.23735	0.322978
0.54492	0.580939
1.32437	1.12874
1.3333	1.19234
1.09762	0.362045
1.19521	1.1116
1.34376	1.13324
1.84659	0.602787
1.18872	0.228691
0.923916	0.462998
0.739054	0.711949
3.1549	0.061961
1.14509	1.12003
0.53125	0.440489
1.32437	1.12874
1.44193	0.731302
0.777519	0.611949
0.837605	0.2597
1.19838	0.447221
0.497603	0.462998
2.16811	0.699452
0.627011	0.649671
1.53335	0.483745
0.861325	0.567482
2.61009	0.88371
0.331911	0.342601
2.44405	0.125556
1.38894	0.946084
1.06792	0.673128
1.09841	0.469295
0.878042	0.580939
0.668889	0.297789
1.08558	1.19234
0.7428	0.365301
1.12943	0.946404
1.22811	0.601796
0.968276	0.602787
0.683902	0.220794
0.29489	0.655682
0.393569	0.725242
1.21434	0.934863
0.787024	0.572151
0.821593	0.442249
1.25294	0.351779
1.02275	1.19937
0.81301	0.425582
1.46283	0.99657
1.639	0.570318
0.995126	1.02048
1.05477	0.495834
1.59764	0.365301
0.777519	0.611949
0.901405	0.276715
1.08558	1.30889
0.848323	0.310868
1.40238	0.793881
1.02372	0.493622
1.68001	0.322978
1.38252	1.06618
1.33766	1.01366
0.29489	0.655682
0.717519	0.295647
1.27838	0.845607
1.37938	0.283461
0.54492	0.580939
1.6871	0.297789
0.283418	0.0971049
0.79376	0.519159
0.46746	0.715663
0.576764	0.602787
1.141	0.659575
0.547213	0.351779
0.846554	0.495834
0.29489	0.655682
0.524687	0.725242
0.870249	0.655682
0.846554	1.08865
2.28643	0.775572
0.533993	0.4248
1.16089	0.530024
1.27014	0.436106
0.75716	0.364889
1.01412	0.838725
0.880167	0.368048
0.7428	0.365301
0.872395	0.775572
1.29022	0.751369
0.822082	0.220794
0.919713	0.469295
0.545533	0.655682
0.774137	0.430462
1.0176	0.601796
0.774137	0.670608
1.41231	1.01739
0.409453	0.2597
1.56738	0.241552
0.861325	0.567482
1.52707	0.793881
0.29489	0.655682
1.72846	0.330456
0.497603	0.462998
2.28933	0.342431
1.17924	0.412188
1.02409	0.725242
0.245592	0.322978
0.333608	0.198812
1.141	0.331985
0.648416	0.83667
1.11077	0.580939
2.00056	0.697508
0.938759	0.824771
0.690921	0.31365
0.74956	0.374493
0.838481	0.838725
1.79099	0.392215
1.78613	0.649671
0.473277	0.601796
0.978386	0.539432
1.18494	0.576316
0.844278	0.844838
0.93362	0.373256
1.0487	0.330456
0.23735	0.322978
1.46309	1.08395
1.30679	0.496241
0.593854	0.392215
0.777519	0.611949
0.683902	0.220794
0.84601	1.08025
1.39795	1.32481
0.777519	0.611949
1.6856	0.136213
1.44888	0.566647
1.74465	0.580939
1.25796	0.585859
0.254124	0.392215
1.90121	0.297789
1.47144	1.53034
0.331911	0.342601
0.85888	0.412188
1.10659	0.487078
1.04835	0.220794
0.494023	0.340004
1.45631	1.15222
1.35254	0.436106
1.35173	1.0768
1.19152	0.707651
0.90548	0.526189
1.33228	1.0848
1.50445	0.241552
0.563875	0.699452
1.19521	1.1116
1.45746	1.3289
0.919713	0.469295
0.938132	0.371444
0.989728	0.469295
0.835653	0.365301
0.777519	0.611949
0.705221	0.297789
0.496259	0.711949
1.70943	0.750953
0.910007	1.16715
0.801557	0.461903
1.23074	0.928868
0.504883	0.420615
1.37103	1.32679
1.00758	0.425582
1.1986	0.396512
0.494023	0.340004
0.953988	1.38736
1.55905	0.723868
0.533993	0.4248
1.4942	1.01303
0.491693	0.539432
1.34554	0.530024
1.28707	0.611949
0.54492	0.580939
0.547213	0.351779
0.661153	0.396512
0.869154	0.383779
1.50131	1.08395
0.375922	0.83667
1.41231	1.01739
1.43993	0.83667
1.37938	0.283461
0.467308	0.473766
1.31238	0.57464
1.52854	0.775572
0.719897	0.655682
1.19521	1.1116
1.71057	0.469295
1.15557	0.585859
1.32892	0.669433
1.07306	0.374985
1.37763	0.198812
0.80846	0.436106
0.917746	0.632605
0.834858	0.562064
1.02945	1.00573
0.923115	0.602787
1.50944	0.580939
0.283418	0.0971049
0.649884	0.450695
0.917637	0.536885
0.717519	0.295647
0.663407	0.297789
2.02303	0.771025
0.435195	0.379311
1.19521	1.1116
0.534278	0.231495
0.29489	0.655682
1.03744	0.436106
1.35495	1.19234
0.867439	0.198812
0.806438	0.474649
1.12943	0.670918
0.639677	0.497149
0.951136	0.567482
0.494023	0.340004
1.27079	0.569689
1.06307	0.433534
0.205757	0.218577
1.30515	1.0057
0.883404	0.244119
0.816903	0.838725
0.760409	0.342431
0.834858	0.562064
0.776626	0.220794
1.04135	1.0813
1.12943	0.670918
1.37938	0.283461
1.06792	0.673128
1.37591	1.07858
0.652369	0.497372
0.331911	0.342601
2.1296	0.198812
0.576764	0.602787
1.55214	0.775572
1.00317	0.228691
0.23735	0.322978
1.248	0.924166
1.02033	0.698581
0.639677	0.497149
1.01827	0.601247
1.04478	0.447221
1.1496	1.02902
0.419087	0.379311
0.495342	0.2597
1.01788	0.699452
1.43283	1.08395
1.27139	1.0057
0.741471	0.436106
1.31415	1.45465
0.7428	0.365301
1.08981	0.841764
0.256342	0.136213
0.872871	0.615483
0.895933	0.602787
1.61393	1.08025
0.563875	0.699452
1.12943	0.888799
0.409453	0.26675
0.181362	0.218577
1.72926	0.748536
0.375922	0.83667
1.0328	1.09209
1.1082	0.0971049
1.77026	0.136213
0.777519	0.611949
0.774137	0.430462
1.35971	0.928868
1.141	0.510036
1.67307	0.602787
1.37938	0.406295
0.649884	0.478304
2.42586	0.47973
1.08558	1.19234
1.38252	1.02592
0.652369	0.497372
0.471329	0.125556
0.504883	0.420615
0.81301	0.425582
1.28983	0.297789
0.379261	0.572151
0.409453	0.2597
0.774137	0.430462
0.786948	0.399936
1.49888	1.47725
1.38252	1.02592
0.688725	0.342601
1.12417	0.572151
0.495127	0.6325
0.683902	0.220794
1.27762	0.709647
0.563875	0.699452
1.52979	0.804315
0.781721	0.198812
0.409453	0.2597
1.5376	1.04982
1.141	0.540846
1.0608	0.602787
1.4367	0.699452
1.21372	0.448831
1.16622	1.03961
0.467308	0.473766
0.496259	0.711949
1.10762	0.342601
2.18943	0.627782
0.561791	0.396512
0.630201	0.649671
0.697102	0.725242
1.26834	0.281758
0.29489	0.655682
1.60754	0.241552
0.615087	0.909143
1.84028	0.473766
1.19521	1.1116
0.23735	0.322978
1.38317	0.198812
1.90183	1.19234
0.938202	0.469295
0.844278	0.803638
1.28607	0.440489
0.7428	0.365301
0.547213	0.351779
0.84108	0.455643
1.87487	0.396512
1.09759	0.452619
0.640892	0.418441
0.508783	0.228691
1.23074	0.965316
1.06198	0.121835
0.841245	0.436106
0.53125	0.440489
1.48937	1.17906
2.06152	0.798578
1.08981	0.487078
1.2208	0.408005
0.900854	0.436106
0.639677	0.497149
1.37938	0.541736
1.04176	0.425582
0.393569	0.725242
0.331911	0.342601
0.84601	1.08025
1.51471	0.74
0.576764	0.602787
0.322639	0.218577
0.81301	0.533114
1.51417	0.442249
0.534278	0.231495
1.10186	0.125556
0.497603	0.462998
1.19944	0.365301
0.547213	0.351779
1.08358	0.257305
1.39795	0.984281
1.56677	1.213
0.880167	0.368048
0.951933	0.704336
1.51229	0.436106
0.848323	0.310868
0.927797	0.580372
0.23735	0.322978
0.909544	1.03961
0.675111	0.349516
0.29489	0.655682
1.12943	0.670918
1.4938	0.450695
0.84601	1.08025
0.861325	0.651998
0.331911	0.342601
0.811606	0.125556
0.627011	0.649671
1.87475	0.309736
0.594508	0.711949
0.959367	0.866003
1.3065	0.991072
0.546136	0.539432
0.419087	0.379311
1.01827	0.601247
1.37938	0.42486
2.26424	0.715837
1.75948	0.793952
0.958957	0.362045
0.54492	0.580939
0.409453	0.2597
0.821593	0.442249
0.692031	0.351779
1.25885	1.39819
0.968666	0.803638
1.36467	0.430462
0.53061	0.447221
1.32841	0.539432
1.28946	0.111647
0.939878	0.775572
0.738796	0.270646
1.05526	0.331266
0.861325	0.567482
1.27411	0.412188
1.10266	0.448831
0.717519	0.814644
1.23996	0.670918
1.83624	0.0971049
0.833911	0.436106
1.02885	0.801092
1.2863	0.850272
0.938013	0.436106
0.53125	0.440489
0.496259	0.711949
1.22171	0.775572
1.17435	0.580939
0.861317	0.530024
1.30528	0.0971049
1.28132	0.602787
0.886638	0.270692
0.846229	0.566647
1.03384	0.585859
0.361414	0.281758
0.53061	0.447221
1.38252	1.02592
2.01371	0.379311
0.29489	0.655682
1.27392	1.08395
1.47144	1.53034
1.6033	0.793881
1.34628	0.364889
1.40576	0.497372
0.324128	0.448831
0.895968	0.061961
0.627011	0.649671
1.02968	0.995349
0.23735	0.322978
0.652369	0.497372
2.81115	0.340004
1.39078	1.25391
1.64501	0.817858
0.913889	0.420615
1.59628	0.930333
1.43988	0.736467
0.84601	1.08025
0.563875	0.699452
0.522527	0.448831
1.96275	1.30108
1.38252	1.43977
0.547213	0.351779
0.524802	0.604609
0.774137	0.430462
1.75356	0.742344
0.561791	0.396512
0.777519	0.611949
0.696416	0.342601
2.02591	1.01739
0.881357	0.136213
0.256342	0.136213
1.02884	0.125556
0.905821	0.542786
0.649884	0.450695
0.827158	0.775572
0.660503	0.580939
1.38423	0.257265
0.717519	0.295647
2.06965	0.655682
0.584243	0.602787
1.38252	1.02592
0.880167	0.684989
1.43235	0.297789
1.26318	0.962542
0.514755	0.476741
0.735916	0.497372
0.875884	0.414827
1.08753	0.31365
1.23596	0.625816
1.31063	0.838725
1.41231	1.01739
1.58082	0.793881
1.06792	0.673128
1.47049	1.04778
2.90254	0.793881
1.06792	0.673128
0.861317	0.530024
1.97055	0.125556
1.19521	1.1116
1.76862	0.81811
0.994742	0.611949
0.497603	0.462998
0.864284	0.580939
1.37591	1.07858
1.33149	1.00399
0.254124	0.392215
0.675181	0.497372
1.20496	0.602787
0.777519	0.611949
0.909544	1.03961
1.317	0.756536
0.923621	0.462998
1.43387	0.461903
1.08862	0.342601
0.467308	0.473766
0.853612	0.497372
0.853602	0.601796
0.379261	0.572151
1.23777	0.2597
1.36828	0.726226
1.06792	0.673128
1.20738	1.15222
0.324128	0.448831
1.01205	0.136213
1.66197	1.24581
0.687104	0.617549
1.55257	0.473766
1.41231	1.01739
0.467308	0.473766
1.21562	0.436106
0.561791	0.64486
1.22065	0.566647
0.467308	0.473766
0.971302	0.725242
1.26348	0.721334
1.79019	0.342431
2.0177	0.632605
0.508783	0.228691
1.13428	0.228691
1.37152	0.111647
1.45931	0.442249
0.0802089	0.362045
1.08184	0.418409
0.990599	0.442249
1.32884	0.340004
1.63236	1.34684
1.16291	0.440489
0.772051	0.220794
1.05778	0.767324
1.23074	0.951595
0.494023	0.340004
1.00753	0.649671
0.691635	0.447221
0.683902	0.220794
0.81301	0.425582
1.22079	0.409716
0.534278	0.231495
1.13793	0.462998
1.34876	0.380068
1.2451	0.487078
1.06501	0.478567
1.39795	0.81811
1.10739	0.465867
1.22125	0.434236
0.533993	0.4248
1.37591	1.07858
0.508783	0.228691
0.777519	0.611949
1.23322	0.461903
0.782452	0.6325
0.700686	0.228691
2.01101	0.342431
0.936121	0.729624
0.799401	0.785647
0.534278	0.750699
0.909544	1.10175
1.77423	0.986406
0.494023	0.340004
0.895748	1.07864
1.12943	0.670918
0.956737	0.450695
0.7428	0.365301
0.670401	0.455729
1.46122	0.436106
0.777519	0.611949
0.700908	0.231495
0.471329	0.125556
1.39795	0.81811
1.28566	1.30507
1.03811	0.455643
0.214478	0.587309
0.331911	0.342601
1.43459	0.580939
0.256342	0.136213
1.46316	1.15222
0.988775	0.368048
1.49588	0.469295
1.01041	0.241552
2.1023	0.580372
1.43834	0.550206
3.24497	0.455643
0.908769	0.412188
0.846554	0.495834
1.10698	0.420615
1.01232	0.442249
0.909544	1.03961
0.777519	0.611949
1.32672	0.606172
1.39795	1.11463
0.627011	0.649671
0.880167	0.368048
2.08695	0.432684
0.471329	0.125556
0.919713	0.469295
1.28431	1.08395
0.331911	0.342601
1.20366	0.111314
1.22733	0.497372
1.74467	0.218577
0.838785	0.241552
1.60439	1.01739
0.840217	0.431007
1.39795	0.81811
0.494023	0.340004
0.677827	0.497149
1.93179	1.19664
2.0605	0.241552
1.35267	0.793881
1.42225	1.08025
1.42837	0.497372
0.419087	0.379311
1.51094	0.400743
1.38252	1.02592
1.77935	1.09739
2.24403	0.958114
1.49781	0.362045
2.10668	1.23414
1.41231	1.01739
2.50277	0.125556
0.635846	0.440489
0.39504	0.362045
1.31203	0.580939
1.47004	0.94616
0.999883	1.08395
0.561791	0.396512
0.494023	0.340004
1.30695	0.473766
1.16099	0.418409
1.10365	0.436106
1.67432	0.0971049
1.01564	0.31365
0.844278	0.803638
1.27139	1.0057
0.534278	0.231495
0.393569	0.725242
0.639677	0.497149
0.945582	0.450695
1.0247	0.869194
1.017	0.380068
1.02416	0.562064
1.05962	0.474388
1.62283	0.793881
0.23735	0.322978
1.9778	0.580939
0.883358	0.425582
1.08981	0.487078
0.670401	0.380068
1.1201	0.342431
1.6456	0.198812
1.23879	0.812131
0.897278	0.425582
1.4769	0.418409
1.38539	0.946514
0.429283	0.121835
0.563875	0.699452
0.77518	0.433534
1.08981	0.487078
1.55233	1.12529
1.46992	0.566647
0.573753	0.493622
0.429283	0.121835
0.861325	0.567482
1.41231	1.01739
1.08558	1.19234
0.997896	0.530024
2.0774	0.602787
1.43393	0.711949
1.12457	0.442249
0.92968	0.368048
1.05962	0.380155
0.60868	0.431007
0.976019	0.351779
0.568665	0.725242
1.06084	0.775572
1.19521	1.1116
0.639677	0.497149
0.730209	0.649671
1.37482	0.136213
0.631747	0.811747
1.39795	0.924942
1.141	0.331985
0.572571	0.32325
1.98231	0.733679
1.7496	0.533011
1.80457	0.601247
0.861317	0.703016
0.959627	0.494029
1.06792	0.673128
1.3257	0.450695
0.639677	0.497149
0.742655	0.473468
0.893671	0.566647
1.55598	0.396512
0.61388	0.136213
1.06792	0.847313
1.03287	0.61744
1.39795	0.81811
1.1769	1.19549
0.698936	0.699452
0.962249	0.941497
1.20661	1.17312
1.10834	0.125556
0.834858	0.562064
0.717519	0.742447
1.36452	0.958724
1.05962	0.380155
1.23074	0.928868
0.896724	0.0971049
1.86174	1.02592
0.86196	0.530024
1.10033	1.08025
1.38252	1.02592
1.83133	1.15644
1.05541	0.652513
0.627011	0.728336
1.47267	0.061961
0.505811	0.655682
0.626435	0.359416
1.18083	0.976165
1.35396	1.37529
0.930234	0.793881
0.627011	0.649671
1.10507	0.340004
0.861325	0.567482
2.53125	0.111314
0.81301	0.425582
1.24415	0.730548
1.64989	0.330456
0.547213	0.351779
1.44243	0.342431
1.47492	0.228691
1.05536	0.450695
1.67375	0.416731
1.63917	0.797079
1.86381	0.602787
0.96098	0.420615
0.685072	0.0971049
0.739954	0.602787
1.41231	1.01739
1.36593	1.19234
0.908928	0.228691
1.8494	0.894697
1.54166	1.27958
0.294196	0.297789
0.721996	0.791456
1.28282	0.649671
1.70972	0.450695
0.492836	0.218577
0.861317	0.94222
0.283418	0.0971049
1.16995	1.19234
0.7428	0.365301
1.41231	1.01739
0.492739	0.625329
0.649745	0.228691
1.54307	0.60112
0.890791	0.439063
1.35812	0.380155
0.861325	0.567482
0.508783	0.228691
0.973582	0.455643
1.26509	0.703623
0.54492	0.580939
1.08761	0.241552
1.27139	1.0057
0.881148	0.450695
1.41817	0.775572
0.497603	0.462998
0.53125	0.440489
0.594792	0.465867
0.623617	0.473766
1.89874	0.591344
1.14641	0.436106
1.4678	0.341995
0.0802089	0.362045
0.861325	0.567482
0.909544	1.03961
0.561791	0.396512
1.77934	0.061961
0.652369	0.497372
0.536725	0.850963
1.25499	0.342431
2.11825	0.493622
0.496259	0.711949
0.72126	0.322978
1.94977	0.486469
0.827473	0.431007
1.61238	0.497372
1.11711	0.436966
0.861317	0.530024
0.491645	0.374493
1.04755	0.972871
0.777519	0.611949
0.890904	0.379311
0.886986	0.725242
0.497603	0.462998
0.717519	0.295647
1.11248	1.15222
0.534278	0.231495
1.17403	1.08025
0.23735	0.322978
1.2698	0.362045
0.38229	0.349516
1.08252	0.425582
1.63168	0.504374
0.563875	0.699452
1.30307	1.03961
0.494023	0.340004
1.38252	1.02592
1.77506	0.418409
1.36782	0.2597
0.62401	0.440489
1.30992	0.181625
1.17101	1.14642
2.31635	0.450695
1.56516	1.59753
0.865531	1.15222
0.379261	0.572151
1.58882	1.08395
0.142054	0.111647
1.27139	1.0057
0.316333	0.198812
1.73192	0.655682
1.12783	0.580939
1.41231	1.01739
1.7753	1.15222
0.951517	0.550206
0.639677	0.497149
1.96165	0.111314
0.652369	0.497372
0.639677	0.497149
1.23779	0.550206
1.141	0.492872
0.409453	0.2597
1.45734	0.392215
[truncated: 10,298 more rows]

## Sheet: Fig1G
MTBD tau	prp
1.37123	0.375954
1.08558	0.825991
1.36998	0.428765
1.00666	0.715455
0.0802089	0.335556
0.670401	0.241096
1.32437	0.597645
0.375922	0.293025
0.393569	1.64855
0.23735	0.399306
0.923141	0.558355
0.774137	0.29687
0.617953	0.375954
1.82175	0.375284
1.26454	0.622536
1.06206	0.909766
0.71965	0.382834
0.717519	0.0388087
0.882015	0.274642
0.832532	0.36904
0.9012	0.274642
0.769176	0.241096
0.594792	0.119449
1.37938	0.750137
1.82571	0.372229
1.23074	0.522129
0.511892	0.393835
1.46196	0.215671
1.51951	0.253323
1.474	0.182037
0.951517	0.537773
1.34518	0.241096
0.861325	1.01112
0.7428	0.3364
0.53061	0.375284
0.605648	0.336927
0.639677	0.440994
1.67876	0.342238
0.23735	0.399306
0.973786	0.852502
0.889131	0.345097
1.55175	0.50422
1.23195	0.335556
1.57482	0.825991
1.06479	0.678107
1.62483	0.537773
1.04755	0.869164
1.30152	0.342238
0.424654	0.558355
1.12943	0.603111
1.0872	0.689081
0.869154	0.468962
0.944116	0.270021
0.534278	0.156327
0.847835	0.242866
0.607926	0.350338
0.827158	0.331835
1.01271	0.865201
1.18063	0.430289
0.714704	0.262446
0.511892	0.393835
0.483187	0.215671
0.688453	0.536395
1.1141	0.317343
1.16633	0.342238
0.572707	0.263747
1.216	0.554896
0.863165	0.336721
1.04065	0.204797
1.57096	0.592985
1.12943	0.44387
1.09095	0.274666
1.15704	0.156327
0.534278	0.156327
0.912024	0.566719
0.741471	0.274642
0.84108	0.409483
1.15809	1.19212
1.42178	0.241096
1.39795	0.666635
1.23074	0.522129
1.65821	0.500065
0.714704	0.89973
0.921063	0.335556
1.37938	0.750137
0.409453	0.430289
0.684684	0.221743
0.86808	0.341967
1.63366	0.413511
0.627011	0.40397
1.03764	0.580978
0.491645	0.313245
0.550594	0.534196
0.927797	0.749504
1.10226	0.825991
0.909544	0.350185
0.782961	0.182037
0.64109	0.286818
1.23177	0.335556
1.05962	0.921648
0.969753	0.470239
0.861325	0.220495
1.39795	0.666635
1.06688	0.409483
0.877541	0.50422
0.863697	0.119449
1.13962	0.662805
0.670401	0.241096
1.28585	0.24033
1.01827	0.412974
0.331911	0.388077
1.01899	0.706079
1.42882	0.242866
0.791836	0.380819
0.912024	0.715978
0.978136	0.71515
0.496259	0.545445
1.13929	0.592985
1.1824	0.29687
0.71757	0.335556
0.774137	0.29687
0.81301	0.310676
0.855752	0.409483
0.763943	0.263747
1.38252	0.76165
1.07626	0.336721
1.01764	0.558355
1.37328	0.021262
0.982188	0.413873
0.919345	0.382834
1.011	0.388077
0.494023	0.383372
0.834858	0.348186
1.29263	0.564125
1.44942	0.511946
0.963936	0.335556
1.27139	2.28007
2.24521	0.749504
0.637712	0.0325486
0.937729	0.250573
1.2804	0.242866
0.23735	0.399306
0.53125	0.253323
1.23921	0.440994
0.54492	0.173062
2.49751	0.336721
0.38229	0.327433
1.00914	0.512241
2.15867	0.283333
1.216	0.833231
1.27998	0.113211
1.02228	0.440362
0.835909	0.29687
1.25657	1.12203
0.687104	0.263724
0.75716	0.443608
1.67925	1.06649
2.28785	0.187046
1.73382	0.750137
0.927797	0.749504
0.375922	0.293025
1.08255	0.310676
0.381494	0.375954
1.06792	0.378479
0.725965	0.241096
1.13962	0.662805
0.912024	0.566719
0.0802089	0.335556
0.320543	0.382834
1.41231	0.336033
1.90767	1.17543
1.39795	0.666635
2.01923	0.558355
2.27994	0.920971
0.504883	0.350338
1.67414	0.772584
1.44215	0.339666
1.13929	0.592985
1.1755	0.221743
0.986972	0.262446
0.84894	0.357382
1.67012	0.413511
0.762649	0.590017
1.49066	0.0776852
0.639677	0.440994
1.39795	0.666635
0.889131	0.345097
1.08184	0.389888
1.19234	0.292179
0.511892	0.393835
1.00189	0.242866
0.497603	0.343589
0.924896	0.413511
0.988864	0.274666
1.2612	0.112331
0.283418	0.375954
1.8753	0.567487
0.453369	0.388077
1.12826	0.413873
1.9574	1.11971
1.31645	0.661378
1.40758	0.512241
1.62932	0.621036
0.939432	0.430289
0.379261	0.631669
0.843071	0.375954
0.671419	0.59437
0.705234	0.413594
0.683902	0.693038
0.53061	0.375284
0.53061	0.375284
0.534278	0.156327
2.33204	0.9495
1.64027	0.825991
1.19234	0.292179
0.550294	0.36904
1.30531	0.387376
1.41231	0.336033
1.34128	0.631669
0.53061	0.375284
0.491645	0.313245
0.77518	0.285828
0.90133	0.40397
0.917746	0.740566
1.13907	0.221743
0.872687	0.383017
1.04826	0.801239
0.909544	0.350185
0.75716	0.443608
1.19234	0.292179
1.02163	0.827436
0.902528	0.239546
1.06367	0.407356
1.34489	0.482272
1.5156	0.716095
0.865531	0.413511
1.31999	0.500065
1.13929	0.592985
0.570982	0.558355
0.600985	0.201868
1.20291	0.350185
1.3119	1.35894
1.13866	0.589135
1.7912	0.947836
1.05962	0.384905
1.47322	0.225444
0.84601	0.154383
1.69897	0.920971
1.04473	0.659421
1.41231	0.336033
0.803296	0.342238
1.32915	0.802873
1.3943	0.389888
0.774137	0.29687
0.843619	0.173062
1.50858	0.274642
1.141	0.567487
1.89067	0.622536
0.758453	0.336927
1.29658	0.20769
1.16526	0.393835
0.643903	0.393835
1.03484	0.566719
1.08861	0.36904
0.889131	0.345097
0.777519	0.450071
0.79536	0.285828
1.11775	0.274666
0.626831	0.215671
1.04719	0.380819
0.808611	0.558355
0.375922	0.293025
1.21332	0.805635
0.503279	0.428765
0.600985	0.201868
0.511892	0.393835
0.511892	0.393835
1.01804	0.681929
1.09459	0.693038
1.10514	0.345097
0.899091	0.348186
1.00358	0.274642
2.13086	0.331835
0.467308	0.336927
1.52808	0.208812
0.898999	0.241096
1.56928	0.372229
0.84108	0.409483
1.23074	0.522129
1.32437	0.597645
0.966078	0.274642
1.28658	0.342238
1.13929	0.592985
1.14946	0.66735
0.659401	0.119449
0.917746	0.188941
1.65425	0.225444
0.806365	0.336721
1.16353	0.413511
1.19234	0.292179
0.53061	0.375284
1.05962	0.384905
1.17399	0.102072
0.942665	0.241096
0.827158	0.331835
1.21588	0.173062
0.818751	0.693038
0.576764	0.35273
0.951517	0.537773
0.722728	0.263747
0.95965	0.413511
0.551716	0.382834
1.41231	0.336033
1.55959	0.470239
1.06792	0.378479
0.981651	0.112331
0.511892	0.393835
0.935811	0.443608
1.06989	0.941895
0.54492	0.173062
2.89679	0.274666
1.63369	0.407356
1.31502	0.471012
1.57495	1.4836
1.27371	0.413511
0.925371	0.798866
0.77518	0.285828
1.55099	0.679655
1.08184	0.389888
0.0802089	0.335556
1.47565	0.383372
0.812327	0.388422
0.494023	0.840355
2.09725	0.331835
1.37938	0.750137
0.982357	0.335556
0.909544	0.350185
0.409453	0.430289
0.799109	0.187046
0.996005	0.800026
1.11368	0.113211
1.38745	0.182037
1.27123	0.440994
0.494023	0.451268
0.861325	0.635088
0.957752	0.336927
1.72923	1.42144
0.861317	0.163546
1.13962	0.766352
1.64288	0.730363
0.331911	0.388077
0.803382	1.27798
0.324128	0.215671
0.497603	0.343589
0.960432	0.357382
1.06665	0.208812
1.12835	0.566719
0.889131	0.345097
0.923434	0.350338
0.81301	0.310676
1.57391	0.7427
1.6909	0.345097
1.19892	0.383017
1.54805	0.427142
0.927797	0.749504
0.331911	0.388077
1.216	0.912438
1.1214	0.021262
1.3023	0.416115
0.53061	0.375284
1.81064	0.456088
1.10459	0.293025
0.491645	0.44698
1.37938	0.750137
2.01103	0.397558
0.888444	0.375954
1.37609	0.45425
1.47701	0.662805
0.640246	0.595895
0.23735	0.399306
1.37938	0.765478
1.1002	0.350338
1.04632	0.545445
1.65635	0.0957356
0.177872	0.335556
0.912024	0.566719
1.33923	0.220495
1.18917	0.51471
1.04305	0.274642
0.675283	0.357265
0.23735	0.399306
1.05962	0.384905
1.22094	0.372229
0.497603	0.343589
0.0731766	0.208812
0.894646	0.482272
0.528343	0.870212
1.38252	0.982792
1.34761	0.887797
1.15849	0.428765
1.19234	0.301646
1.21784	0.747944
1.59314	0.242866
0.23735	0.399306
1.23074	0.522129
0.774766	0.380819
0.774137	0.29687
0.741151	0.789732
0.80117	0.455169
0.55087	0.156327
1.0286	0.820873
0.711257	0.50422
1.46963	0.380819
0.758684	0.558355
1.06427	0.296591
1.06271	0.455169
0.845865	0.375954
0.283418	0.375954
1.00106	0.188941
0.6519	0.402692
1.38557	0.380819
0.988892	0.749504
0.984261	1.23319
0.898041	0.817545
1.37938	0.750137
1.11358	0.430289
1.26993	0.357382
0.63988	0.455169
1.30513	0.389888
0.90477	0.243372
1.05877	0.350338
1.41917	0.357382
2.33682	0.403056
0.911286	0.475483
0.54492	0.173062
1.19521	0.500065
0.53125	0.253323
1.32437	0.597645
1.9355	0.631669
1.52103	0.413873
0.504883	0.350338
0.777519	0.450071
1.42291	0.886686
1.47111	0.662805
1.33542	0.357382
1.39804	0.357382
0.613304	0.274666
0.496259	0.545445
0.927797	0.749504
1.04813	0.312901
1.35111	0.590944
1.25649	0.641188
0.742657	0.430289
1.23074	0.522129
2.3268	0.357382
0.409453	0.430289
1.2734	1.05205
0.898459	0.351915
0.919093	0.29608
1.44999	0.173062
0.512159	0.538932
1.19521	0.500065
1.13929	0.592985
1.54011	0.828329
0.367639	0.383017
0.546547	0.383787
0.375922	0.350908
1.89395	0.402692
0.533993	0.187046
0.825826	0.430289
0.482286	0.402692
0.429283	0.250573
1.07759	0.313245
1.51419	0.482272
1.59795	0.947836
1.59795	0.947836
1.32097	0.50422
1.4264	0.500065
0.717519	0.0388087
1.63676	0.102072
1.01085	0.154383
0.909544	0.664005
2.41961	0.407356
1.19234	0.314342
0.861317	0.163546
0.496259	0.545445
0.877434	1.07496
0.0802089	0.335556
0.605811	0.455169
0.84601	0.154383
0.511892	0.393835
1.13962	0.662805
1.23722	0.27151
1.09447	0.273519
1.0885	0.82016
1.216	1.26726
1.57163	0.313245
0.898041	0.397558
0.361989	0.383017
1.35276	0.966499
0.254124	0.341967
1.24142	0.413511
1.05187	0.236194
1.17155	0.262446
1.34547	0.372229
1.15381	0.805012
0.576764	0.274666
2.08537	0.622536
1.41231	0.336033
2.148	0.179061
1.19521	0.500065
0.898041	0.397558
1.68474	0.631669
1.17614	0.428765
1.77546	0.0164721
1.05962	0.384905
0.832846	0.729175
2.37137	0.468962
0.375922	0.293025
1.41231	0.336033
0.627011	0.40397
1.4286	1.0854
0.324128	0.215671
0.7428	0.3364
0.331911	0.388077
0.607349	0.777381
0.777519	0.450071
2.05632	0.357265
0.80241	0.341967
0.789367	0.36904
1.14321	0.236194
0.378456	0.622536
0.774137	0.29687
1.24912	0.358697
0.497603	0.343589
0.900273	0.340616
0.859442	0.430289
1.11669	0.419026
0.568176	0.102072
1.53604	0.558355
1.19521	0.500065
1.12082	0.622536
1.97821	0.453655
0.605811	0.455169
0.467308	0.336927
1.06792	0.378479
0.922119	0.446272
1.57936	0.629784
0.861325	0.220495
1.74743	1.40897
1.20832	0.23977
0.378456	0.622536
0.652369	0.380819
0.53061	0.375284
1.07319	0.50422
1.26042	0.938879
0.379261	0.631669
1.11855	0.215671
0.912024	0.644048
0.244279	0.470239
0.647827	0.327013
1.21214	0.441799
0.308442	0.375954
2.28334	0.813195
2.11082	0.965281
1.55334	0.262446
0.494023	0.383372
0.777519	0.450071
0.81301	0.310676
1.24561	1.47121
1.23657	0.516743
1.26876	0.507138
0.393569	0.336721
0.628394	0.253323
0.69513	0.399306
1.36428	0.383017
0.917746	0.188941
1.92923	0.723017
0.23735	0.399306
0.847835	0.242866
0.526885	0.375954
1.45338	0.631669
0.82245	0.447227
1.00265	0.644674
2.15466	0.407356
1.21023	0.566719
1.05962	0.606385
0.819464	0.310676
1.09578	1.02739
0.898041	0.397558
0.880167	0.413873
1.59684	0.622536
1.32205	0.173062
2.65903	0.139986
1.06374	0.274666
0.320543	0.382834
0.853912	0.409483
1.32221	0.380819
0.497603	0.343589
1.48463	0.102072
1.31659	0.345097
0.511892	0.393835
0.331911	0.388077
0.496259	0.545445
0.845208	0.327433
1.03812	0.225444
1.20898	0.310676
0.898094	0.622536
1.31724	0.339666
1.97494	0.204797
1.38922	0.40397
0.937635	0.566719
0.969339	0.274666
1.51344	0.428765
0.906645	0.396127
0.803874	0.0388087
0.861602	0.382834
1.27191	0.225444
1.08981	0.788113
0.846554	1.10201
1.04755	0.384719
0.508783	0.263747
1.31078	0.537773
1.06792	0.378479
1.19403	0.215671
1.3364	0.274642
1.4364	0.0957356
1.04344	0.413873
0.774137	0.29687
1.141	0.627391
1.67143	0.387376
1.54242	0.343589
1.31368	0.220495
1.17605	0.173062
1.04308	0.119449
1.12943	1.09504
0.375922	0.293025
2.55437	0.567487
1.85954	0.342238
1.41873	0.482272
1.38252	0.76165
1.07363	0.411046
0.808048	0.560773
0.605811	0.455169
1.14652	0.896138
0.861317	0.163546
1.75285	0.236194
0.764162	0.588986
0.917746	0.188941
1.51625	0.350338
1.29879	0.387376
1.08265	0.443608
0.999476	0.857932
1.3658	1.02933
0.947602	0.112331
0.927797	0.77693
0.491645	0.680457
1.38252	0.76165
1.08007	0.375284
0.912024	0.566719
1.2815	0.558355
0.557643	0.350338
0.761354	0.357265
1.58622	0.522129
0.722522	0.402692
0.717519	0.0388087
1.72918	0.512241
0.899408	0.704096
1.0854	0.372229
0.755706	0.274666
0.931868	0.201868
1.15754	0.693038
0.536477	0.350338
1.23186	1.05912
0.86301	0.393835
0.961811	0.302484
0.839543	0.430289
0.331911	1.26206
0.54492	0.418369
0.916804	0.349233
1.78669	0.341967
0.533663	0.375954
1.2786	0.558355
0.717519	0.161267
0.53125	0.253323
0.559412	1.33007
1.77321	0.821987
1.45541	0.413511
1.08558	0.825991
0.559116	0.383017
1.51774	0.597635
0.534278	0.156327
1.28627	0.350368
1.1233	0.629786
1.3971	0.484334
1.17794	0.407356
0.81301	0.310676
0.909544	0.350185
0.84601	0.154383
0.944389	0.204797
0.921967	0.335556
1.36782	0.331835
0.898041	0.397558
1.14888	0.387376
1.52094	0.225444
1.44147	0.428765
0.375922	0.293025
0.491645	0.313245
1.73742	0.592985
0.765604	0.693038
0.35281	0.342238
0.912024	0.566719
1.67784	0.380819
1.70211	0.643762
0.865531	0.413511
1.23111	0.021262
1.15156	0.413511
1.18643	0.567487
0.561791	0.390229
0.78512	0.29687
1.73218	0.112331
1.36632	1.01629
1.08981	0.225444
1.19521	0.500065
1.59795	0.947836
0.81301	0.310676
1.39795	0.666635
0.671421	0.336927
1.12943	0.44387
2.51063	0.407356
0.719828	0.375284
2.02586	0.46935
0.774137	0.29687
1.20675	0.427142
0.85888	0.512241
0.467308	0.336927
0.538813	0.263747
0.497603	0.343589
0.85888	0.512241
1.37938	0.750137
1.19234	0.292179
1.08184	0.389888
0.919713	0.236194
1.14476	0.383372
1.93636	0.221743
1.77407	0.102072
1.15443	0.376975
0.777519	0.450071
0.777519	0.450071
1.13238	0.854758
1.08668	0.263747
1.57892	0.425572
1.72134	0.419942
0.614125	0.36904
3.02866	0.357382
1.29237	0.50422
0.473277	0.768516
1.55964	0.484334
0.78304	0.455169
1.62782	0.250242
0.656435	1.46676
1.0419	0.36904
0.880167	0.413873
1.81908	0.173062
0.947695	0.263747
0.23735	0.399306
0.600985	0.201868
0.467308	0.336927
1.03318	0.370912
0.23735	0.399306
0.927797	0.749504
0.887807	0.383372
1.41231	0.336033
0.940351	0.253323
0.995624	0.215671
0.889131	0.345097
1.05962	0.384905
1.73025	0.402692
2.01744	0.558355
2.08252	1.00404
1.55372	0.188941
1.30037	0.407356
1.19607	0.357382
0.409453	0.430289
1.30959	0.554896
1.19234	0.292179
0.811342	0.693038
1.52518	1.14371
1.16591	0.44387
2.20718	0.357382
1.07695	0.6987
1.13929	0.592985
1.33103	1.22867
0.649884	0.112331
1.15113	0.418344
0.739225	0.425369
1.55478	0.620575
0.35526	0.399306
0.23735	0.399306
0.777519	0.450071
0.912024	0.762049
0.917746	0.496977
0.861325	0.220495
0.995336	0.397558
1.85798	0.413873
0.510219	0.342238
1.10911	0.40397
1.34599	0.413511
1.12346	0.220495
0.142054	0.204797
0.511892	0.393835
0.980114	0.430289
1.141	0.567487
0.83504	0.293025
1.13962	0.662805
0.858156	0.182037
1.46766	0.99501
1.72252	0.470239
1.77671	0.112331
1.65994	0.331835
0.449977	0.293025
1.16557	0.40397
0.847835	0.242866
1.41961	0.40397
1.82673	0.558355
1.06791	0.383017
0.413729	0.357265
1.38252	0.76165
1.25662	0.990983
1.39268	0.407356
1.55236	0.341967
0.564145	0.173062
0.7428	0.3364
1.67601	0.274666
1.33854	1.13169
1.18083	0.310676
1.08981	0.277943
1.13929	0.592985
1.15056	0.501275
1.077	0.182037
1.46761	0.402692
1.51005	1.24341
1.40948	0.482272
0.861317	0.163546
1.22537	0.357265
1.73612	0.336033
0.831865	0.357382
1.05541	0.446308
0.904925	0.335556
0.898041	0.397558
0.861317	0.754557
0.780351	0.693038
2.13926	1.02485
0.771779	0.948967
1.14016	0.331835
0.256342	0.229493
1.72488	0.310676
0.375922	0.293025
1.08734	0.299803
0.628136	0.399306
0.361989	0.383017
1.75938	0.629218
0.789388	0.375954
1.08184	0.697543
0.649884	0.112331
1.11256	0.182037
1.08281	0.482272
1.14659	2.1577
0.561791	0.0164721
2.00427	0.558355
0.85888	0.512241
0.801122	0.399306
1.54881	0.633203
0.254124	0.341967
1.13929	0.592985
1.73236	0.468962
1.08184	0.389888
1.55072	1.10698
0.52884	0.335556
0.639677	0.440994
0.976415	0.455169
1.16028	0.384905
0.917678	0.413676
1.37938	0.750137
1.19687	0.113211
1.3383	0.482272
1.11879	0.372229
0.896313	0.413873
1.37938	0.750137
1.4657	0.313245
1.4621	0.357265
1.80431	0.450071
1.41231	0.336033
1.76158	0.904067
1.88768	0.20769
2.33055	0.345097
0.878218	0.0388087
0.81301	0.310676
1.19234	0.292179
0.820375	0.693038
1.01307	0.310676
1.40403	0.357265
1.17458	0.350185
0.23735	0.399306
1.05541	0.446308
1.14179	0.350185
1.39257	1.12331
1.61727	0.342238
0.774137	0.29687
0.409453	0.430289
0.814163	1.31113
0.53061	0.375284
0.23735	0.399306
0.44869	0.342238
0.457571	0.327433
1.23074	0.522129
1.67155	0.631669
0.909544	0.350185
0.81294	0.402692
0.914961	0.263747
0.409453	0.430289
1.12943	0.44387
0.907042	0.402692
1.18606	0.0325486
0.652369	0.380819
1.13929	0.783787
1.38136	0.331835
1.33991	0.221743
0.31882	0.375954
0.642302	0.593141
1.51764	0.377972
0.713951	0.119449
1.09136	0.407356
0.912024	0.566719
0.909544	0.350185
1.19998	0.482272
0.331911	0.388077
1.06177	0.342238
1.02635	0.375954
1.01621	0.336721
1.23053	0.376205
0.979213	0.428765
1.15113	0.418344
0.947307	0.566719
1.13929	0.592985
1.01054	0.50422
0.813781	0.433943
0.766388	1.10563
0.705751	0.631669
1.55079	0.038766
0.9591	0.622536
0.497603	1.41833
0.919983	0.631669
0.88182	0.208812
1.95355	0.345097
0.507761	0.402692
1.20384	0.225444
1.76594	0.102072
1.46034	0.522129
0.491645	0.313245
0.561395	0.399306
1.12208	0.932677
0.912024	0.566719
1.13929	0.592985
1.16816	0.383372
0.930939	0.154383
1.11406	0.391739
1.16062	0.512241
0.497603	0.343589
1.00372	0.350338
1.59837	0.324252
0.774137	0.29687
1.53366	0.666635
1.39296	0.592985
0.717519	0.0388087
0.717519	0.0388087
1.38252	0.76165
1.88431	0.36904
0.912024	0.566719
1.53653	0.702712
0.795117	0.382834
0.933938	0.376975
1.31909	0.592985
1.26054	0.350338
0.717519	0.0388087
1.24592	0.102072
0.690921	0.142517
0.639677	0.856789
1.21815	0.350338
1.06792	0.378479
1.04755	0.384719
1.13929	0.592985
1.23122	0.468962
1.15113	0.418344
1.141	0.567487
0.912024	0.566719
1.19234	0.292179
1.8131	0.622536
1.39795	0.666635
0.725141	0.375954
0.83667	0.242319
1.68221	0.20769
0.649884	0.112331
0.491645	0.313245
1.26384	0.402692
0.923301	0.648797
1.2816	0.951514
1.08184	0.389888
0.907155	0.375954
0.576764	0.274666
1.59795	0.947836
0.735211	0.342238
1.6496	0.558355
0.843588	0.156327
1.01352	0.242866
1.53318	0.694388
1.27139	1.22248
1.20724	0.397558
0.511892	0.393835
1.38252	0.76165
0.494023	0.383372
0.917746	0.188941
1.63463	0.428765
1.216	0.554896
1.19234	0.292179
1.26838	0.113211
0.861325	0.351602
0.539461	0.336721
0.53061	0.375284
0.873839	0.402692
0.471329	0.357382
0.53061	0.375284
1.19521	0.500065
2.18328	0.382834
1.34423	0.383017
0.914956	0.274642
0.62819	0.327433
0.912024	0.566719
0.511892	0.393835
0.690157	0.208812
0.947626	0.413511
0.910797	0.0164721
1.01827	0.412974
1.04944	0.179061
0.501684	0.343589
0.717519	0.258951
0.649884	0.112331
1.05962	0.384905
0.627011	0.40397
1.38491	0.631669
1.09217	0.357265
1.60396	1.86056
1.31374	0.156327
0.496259	0.545445
0.534374	0.433943
1.08558	0.825991
0.715257	0.327433
0.846554	0.407356
0.294196	0.357265
0.467308	0.336927
2.63741	0.331835
0.889131	0.345097
0.985146	0.512241
1.86668	0.545445
0.530887	0.357265
0.331911	0.388077
1.14389	0.673851
0.54492	0.173062
1.39298	0.427142
1.20783	0.500065
0.75716	0.443608
1.01282	0.693038
1.28424	1.12055
1.12908	0.685198
1.18121	0.384905
1.24546	0.274642
0.670401	0.241096
1.37938	0.750137
1.28564	0.387376
1.18998	0.474732
1.41073	0.372229
0.469131	0.433943
1.4217	0.389888
0.508783	0.263747
0.909544	0.350185
1.03808	0.113211
0.508783	0.263747
1.05962	0.384905
0.53125	0.253323
0.517848	0.182037
2.4603	0.293025
0.309835	0.113211
1.38252	0.910966
0.973225	0.337554
1.42786	0.590635
1.51505	0.40397
0.717519	0.0388087
0.375922	0.293025
1.27003	0.455169
1.30272	0.412974
1.67345	0.293025
0.847835	0.242866
1.05292	0.997974
0.81301	0.310676
1.5978	0.594678
0.600985	0.201868
1.37591	0.84785
0.81301	0.310676
0.896029	0.382834
1.0854	0.372229
1.23074	0.522129
0.736307	0.402692
0.977996	0.220495
0.467308	0.336927
0.719351	0.350338
0.378456	0.622536
1.24544	0.413873
1.96823	0.287964
0.777519	0.450071
0.84601	0.154383
0.84108	0.409483
1.05962	0.384905
0.868621	0.242319
1.37938	0.750137
1.10684	0.241096
1.19234	0.292179
0.331911	0.388077
1.15587	0.413873
0.508783	0.263747
0.53125	0.253323
1.61851	0.357382
1.15773	0.412974
0.511892	0.393835
1.05962	0.384905
0.670401	0.241096
0.504883	0.350338
2.08129	1.1372
1.54353	0.471617
0.774137	0.29687
1.08577	0.331835
0.889131	0.345097
1.03158	1.0353
0.199956	0.335556
0.910314	0.173062
1.27312	0.274642
1.06792	0.378479
0.504883	0.350338
0.600985	0.201868
1.141	0.567487
0.375922	0.293025
1.1821	0.670036
1.28629	0.825991
0.429283	0.250573
0.908527	0.253323
0.534278	0.694072
0.279464	0.399306
1.15113	0.418344
0.84601	0.154383
1.1241	0.339666
1.791	0.380819
1.30818	1.19242
0.97717	0.413511
0.734767	0.631669
0.669187	0.600173
2.11984	0.934826
1.65971	0.40397
0.842735	0.113211
0.409453	0.430289
0.594792	0.119449
0.889131	0.345097
0.773874	0.443608
1.19234	0.292179
1.36812	0.413873
1.25006	0.413511
1.52798	0.201868
0.846194	0.221743
1.54169	0.274666
1.1517	0.350338
0.912024	0.566719
0.852585	0.428765
2.07614	0.428765
1.78739	0.204797
0.523733	0.402692
0.912024	1.42962
1.66767	0.775729
1.11421	0.383017
2.11425	1.07659
0.754923	0.221743
1.14683	0.339666
0.786351	0.119449
0.697064	0.545445
1.58638	0.662805
1.81609	0.428765
0.839269	0.317343
1.92332	0.545445
1.41231	0.336033
0.53125	0.253323
1.4531	0.413511
1.44122	0.241096
0.77518	0.285828
0.727755	0.208812
0.85888	0.514829
1.61439	0.631669
0.972994	0.20769
1.25398	0.382834
0.746024	0.517702
0.471329	0.357382
1.01708	0.489249
0.23735	0.399306
1.09003	0.468962
0.861325	0.360938
1.13962	0.662805
0.889131	0.387852
1.39795	0.666635
0.90152	0.215671
1.10707	0.55388
0.540492	0.433943
0.85888	0.512241
1.36102	0.220495
1.66819	0.38102
0.96622	0.208812
0.481015	0.558355
2.01985	0.331835
1.36425	0.335556
0.927797	0.749504
0.85888	0.767405
1.32725	0.0957356
0.684684	0.221743
0.469131	0.433943
1.13929	0.592985
1.45493	0.818211
0.85888	0.512241
1.216	0.554896
0.779527	0.519366
0.670401	0.241096
3.01539	0.73919
0.917746	0.575555
1.00044	0.749504
0.927797	0.749504
1.54637	0.221743
1.50063	0.440232
1.39137	0.728711
0.497603	0.343589
1.50614	1.15467
0.639677	0.440994
0.894646	0.864857
0.494023	0.383372
2.2366	0.204797
1.80121	1.05798
1.18633	0.350185
1.29345	0.622536
1.48268	0.339666
0.912024	0.566719
0.23735	0.399306
0.54492	0.173062
1.32437	0.597645
1.3333	0.825991
1.13806	0.838873
1.09762	0.335556
1.34376	0.236698
1.84659	0.274666
0.923916	0.343589
0.739054	0.545445
1.14509	0.512241
0.53125	0.253323
1.32437	0.597645
1.44193	0.262446
0.777519	0.450071
0.837605	0.430289
0.497603	0.343589
1.12292	0.482272
0.627011	0.40397
1.53335	0.409483
0.375922	0.293025
0.861325	0.220495
1.43547	0.402692
2.61009	0.922312
0.331911	0.52129
2.44405	0.357382
1.38894	0.36904
1.06792	0.378479
1.51705	0.393835
1.09841	0.236194
0.878042	0.303652
0.668889	0.357265
1.08558	0.825991
1.52148	1.17473
0.7428	0.3364
2.14555	0.662805
1.12943	0.967316
1.22811	0.36904
0.968276	0.274666
0.683902	0.693038
0.785347	0.317343
0.393569	0.336721
1.21434	0.661848
0.787024	0.631669
0.81301	0.310676
1.46283	1.15137
1.639	0.341967
0.995126	0.537773
1.05477	0.407356
1.59764	0.3364
0.777519	0.450071
0.901405	0.195724
1.19234	0.292179
0.89142	0.204797
0.320543	0.382834
0.848323	0.376975
1.02372	0.74843
1.68001	0.399306
1.38252	0.76165
1.33766	0.021262
0.717519	0.0388087
1.5828	0.622536
1.27838	0.73513
1.37938	0.750137
0.54492	0.173062
1.6871	0.357265
1.54071	0.440994
0.818098	0.317343
0.283418	0.375954
1.35068	0.548456
0.79376	0.382834
0.46746	0.631669
0.576764	0.274666
1.141	0.567487
0.846554	0.483841
1.23074	0.522129
0.524687	0.336721
2.09314	0.873769
0.846554	0.407356
0.533993	0.187046
1.16089	0.163546
1.27014	0.274642
0.75716	0.443608
1.09031	0.345097
1.01412	0.339666
0.880167	0.413873
0.7428	0.3364
1.40543	0.543736
0.872395	0.331835
1.29022	0.102072
0.822082	0.693038
0.375922	0.293025
0.919713	0.236194
0.774137	0.29687
1.0176	0.705748
0.774137	0.29687
1.41231	0.336033
0.409453	0.430289
1.56738	0.342238
0.861325	0.533465
1.72846	0.221743
1.01238	0.402692
0.497603	0.343589
1.17924	0.512241
0.245592	0.399306
0.877373	0.317343
1.141	0.567487
0.648416	0.293025
2.05745	0.345097
1.11077	0.539147
0.938759	0.699392
0.690921	0.142517
0.74956	0.313245
0.838481	0.339666
1.79099	0.341967
1.05439	0.866243
1.78613	0.40397
0.473277	0.36904
0.978386	0.470239
1.18494	0.220495
0.844278	0.021262
0.93362	0.263747
1.0487	0.221743
0.23735	0.399306
1.46309	0.387376
1.30679	0.567487
0.99345	0.565971
0.593854	0.341967
0.777519	0.843582
0.683902	0.693038
0.84601	0.154383
1.30338	0.522129
1.39795	0.771647
0.777519	0.450071
1.09592	0.242866
3.25646	0.428765
1.44888	0.225444
1.74465	0.173062
1.25796	0.296752
0.254124	0.341967
1.90121	0.654999
0.331911	0.388077
0.85888	0.512241
1.10659	0.23977
0.586311	1.08927
1.09943	0.156327
0.494023	0.383372
1.45631	0.413511
1.35254	0.274642
1.35173	0.617566
0.160391	0.208812
1.19152	0.119449
0.90548	0.250573
1.33228	0.652192
1.50445	0.808909
1.19521	0.500065
1.216	0.554896
0.990018	0.566719
1.45746	0.427142
0.898041	0.397558
0.919713	0.236194
1.25303	0.208812
0.81301	0.310676
0.938132	0.471053
1.0854	0.372229
0.989728	0.236194
0.375922	0.293025
0.835653	0.3364
0.777519	0.450071
0.705221	0.596848
1.23074	1.09185
1.63034	0.718138
0.496259	0.545445
0.889131	0.345097
0.910007	0.427142
0.801557	0.262446
1.23074	0.522129
0.504883	0.350338
1.57247	0.427142
1.37103	0.154383
1.00758	0.310676
0.494023	0.383372
1.03708	0.484334
0.953988	0.902646
1.55905	0.40397
0.533993	0.187046
1.4942	0.6493
0.491693	0.470239
1.34554	0.163546
1.28707	0.450071
0.54492	0.173062
0.661153	0.0164721
1.22347	0.345097
0.869154	0.468962
1.50131	0.387376
1.66362	0.622536
0.375922	0.293025
1.41231	0.336033
1.43993	0.293025
1.37938	0.750137
0.467308	0.336927
1.31238	0.64416
1.52854	0.331835
1.19521	0.727286
1.71057	0.236194
1.15557	0.490729
1.32892	0.951994
1.07306	0.693038
0.80846	0.274642
0.917746	0.188941
0.834858	0.549094
0.923115	0.274666
1.50944	0.336432
0.889131	0.345097
0.283418	0.375954
0.649884	0.112331
0.917637	0.208812
0.663407	0.357265
1.19521	0.644356
0.534278	0.156327
1.59795	0.947836
1.39955	0.939395
1.03744	0.274642
1.00864	0.622536
1.59795	0.947836
1.35495	0.825991
0.973388	0.484334
0.867439	0.0325486
0.806438	0.570608
1.23916	0.292179
1.216	0.554896
1.12943	0.44387
0.639677	0.440994
1.86812	0.204797
0.951136	0.220495
0.494023	0.383372
1.27079	0.569723
1.06307	0.285828
0.883404	0.929263
0.816903	0.339666
1.0854	0.372229
0.834858	0.348186
0.776626	0.693038
1.12943	0.44387
1.37938	0.750137
1.06792	0.378479
1.37591	0.84785
0.511892	0.393835
1.44233	0.482272
1.09369	0.622536
0.652369	0.380819
0.331911	0.388077
2.1296	0.0325486
0.576764	0.296713
1.32169	0.413511
1.20518	0.345097
1.55214	0.331835
1.00317	0.263747
0.23735	0.399306
1.248	0.120958
1.02033	0.512241
0.844278	0.481956
1.01827	0.412974
1.04478	0.375284
1.1496	0.9775
0.495342	0.430289
1.43283	0.764173
1.38252	0.76165
0.936751	0.242866
1.27139	1.05205
0.741471	0.274642
1.31415	0.819254
0.7428	0.3364
1.08981	0.787091
0.894646	0.482272
0.256342	0.179061
0.872871	0.208812
0.600985	0.201868
1.61393	0.515608
1.12943	0.629579
0.409453	0.430289
0.64953	0.375954
1.72926	0.894135
0.375922	0.293025
1.0328	0.154383
1.1082	0.375954
1.28604	0.622536
1.77026	1.36492
0.777519	0.450071
1.01481	0.482272
1.35971	0.522129
1.141	0.612263
1.67307	0.274666
1.37938	0.750137
0.649884	0.112331
2.42586	1.22906
1.08558	0.825991
1.38252	0.80902
0.652369	0.636244
0.471329	0.37696
0.796269	0.382834
0.504883	0.350338
0.81301	0.310676
1.28983	0.574115
1.17282	0.204797
0.409453	0.430289
1.13962	0.662805
0.774137	0.29687
0.638573	0.428765
1.39257	0.292179
1.28726	0.592985
0.786948	0.259391
1.49888	1.0668
1.19234	0.292179
1.38252	0.76165
0.688725	0.388077
1.59795	0.947836
1.12417	0.631669
0.495127	0.196639
0.929658	0.558355
0.683902	0.693038
1.27762	0.731071
1.52979	0.709826
1.64346	0.714582
0.781721	0.0325486
0.409453	0.537008
1.5376	0.994824
1.141	0.567487
1.0608	0.274666
0.752148	0.558355
1.50533	0.428765
1.21372	0.215671
1.16622	0.350185
0.467308	0.336927
0.496259	0.545445
1.10762	0.388077
2.18943	0.356521
1.19234	1.01989
0.630201	0.40397
1.26834	0.182037
0.283418	0.375954
1.21355	1.15518
1.20903	0.777087
1.84028	0.336927
1.19521	0.500065
0.23735	0.399306
1.38317	0.0325486
1.90183	0.825991
0.844278	0.765761
1.28607	0.253323
1.45464	0.292179
0.84108	0.409483
1.09759	0.242319
0.640892	0.156327
0.508783	0.263747
1.23074	0.522129
1.06198	0.250573
0.841245	0.274642
0.53125	0.253323
1.81951	0.204797
1.48937	0.965803
2.06152	1.51895
1.08981	0.23977
1.2208	0.204797
0.900854	0.274642
0.639677	0.440994
1.37938	0.750137
1.04176	0.310676
0.331911	0.388077
0.84601	0.205228
1.38223	1.00861
1.51471	0.665128
0.576764	0.274666
0.81301	0.424006
1.51417	0.446485
0.534278	0.156327
1.10186	0.357382
0.632718	0.428765
0.497603	0.343589
1.19944	0.3364
1.08358	0.66106
1.39795	0.666635
1.19234	0.292179
1.56677	0.350185
0.880167	1.29289
0.951933	1.05074
1.51229	0.274642
0.847835	0.242866
0.848323	0.376975
0.927797	0.749504
1.18322	0.418344
1.4617	0.558355
0.23735	0.399306
0.909544	0.350185
0.600985	0.201868
0.675111	0.327433
1.4938	0.112331
0.497603	0.343589
0.84601	0.154383
0.861325	0.220495
0.331911	0.388077
0.811606	0.357382
1.141	0.567487
1.01827	0.412974
0.898041	0.397558
1.37938	0.750137
2.26424	0.44387
0.958957	0.335556
0.54492	0.173062
0.409453	0.430289
1.42312	0.418344
1.25885	0.675904
1.36467	0.29687
0.509586	0.038766
0.53061	0.375284
1.32841	0.470239
1.28946	0.204797
0.939878	0.331835
0.738796	0.846426
1.05526	0.693038
0.861325	0.220495
1.27411	0.512241
1.10266	0.215671
0.717519	0.292435
1.53679	0.345097
1.23996	0.44387
0.833911	0.274642
1.02885	0.468962
1.2863	0.386515
0.938013	0.274642
0.53125	0.253323
0.496259	0.545445
1.22171	0.331835
1.17435	0.173062
0.861317	0.163546
1.28132	0.274666
0.886638	0.693038
0.846229	0.225444
1.03384	0.617144
0.361414	0.182037
0.53061	0.375284
1.38252	0.76165
2.06477	0.558355
1.16041	0.558355
1.27392	0.973296
1.34628	0.443608
1.40576	0.380819
1.00468	0.428765
3.04783	0.160784
0.324128	0.215671
2.28885	0.555414
0.895968	0.402692
0.627011	0.40397
1.02968	0.697548
0.652369	0.380819
2.81115	0.383372
1.39078	0.427142
1.64501	0.672469
0.912024	0.974416
0.283418	0.375954
0.898041	0.436487
0.913889	0.350338
0.898041	0.397558
1.59628	1.13018
1.43988	0.102072
0.84601	0.154383
0.522527	0.215671
1.96275	0.427142
1.38252	0.76165
0.524802	0.36904
0.774137	0.29687
1.75356	0.671177
1.15721	0.345097
0.777519	0.450071
0.696416	0.388077
2.02591	0.336033
0.881357	1.10826
0.256342	0.179061
1.02884	0.357382
0.905821	0.208812
0.649884	0.112331
0.827158	0.331835
0.660503	1.21765
1.38423	0.038766
0.834885	0.82097
0.584243	0.274666
1.38252	0.76165
1.43235	0.357265
1.26318	1.14635
0.514755	0.710373
0.735916	0.380819
0.875884	0.185883
1.08753	0.249518
1.23596	0.673991
1.31063	0.339666
1.41231	0.336033
1.06792	0.378479
1.47049	1.243
2.90254	0.0957356
1.06792	0.378479
1.97055	0.357382
1.19521	0.500065
1.76862	0.666635
0.994742	0.605128
0.497603	0.343589
0.864284	0.173062
1.37591	0.84785
1.33149	1.11386
0.254124	0.341967
0.675181	0.390239
1.20496	0.274666
0.777519	0.450071
1.28294	0.287214
0.909544	0.350185
1.317	0.575802
0.511892	0.393835
0.923621	0.343589
1.43387	0.262446
1.08862	0.388077
0.853612	0.380819
0.853602	0.36904
1.23777	0.430289
1.36828	0.241096
1.06792	0.378479
1.22667	0.732351
1.20738	0.549
1.01205	0.43851
0.687104	1.01503
1.55257	0.336927
1.41231	0.336033
0.467308	0.336927
1.21562	0.274642
1.22065	0.225444
0.467308	0.681307
0.971302	0.336721
2.0177	0.188941
0.508783	0.263747
1.13428	0.263747
1.37152	0.204797
0.0802089	0.335556
1.08184	0.389888
1.32884	0.51395
1.63236	1.25594
1.16291	0.253323
1.50111	0.418344
0.889131	0.345097
1.05778	0.208812
1.23074	0.806144
0.494023	0.383372
1.00753	0.40397
0.691635	0.375284
0.683902	0.693038
0.81301	0.310676
1.31311	0.592985
1.22079	0.384719
0.534278	0.156327
1.13793	0.343589
1.34876	0.241096
1.2451	0.626987
1.06501	0.597632
1.39795	0.666635
1.10739	0.458678
0.361989	0.383017
1.22125	0.241096
0.973388	0.484334
0.533993	0.519686
1.37591	0.84785
0.508783	0.263747
1.19283	0.402692
2.50852	0.393835
0.777519	0.450071
1.23322	0.972146
0.782452	0.630509
0.700686	0.263747
0.936121	0.347631
0.799401	1.06483
0.534278	0.156327
0.909544	0.350185
0.511892	0.74799
0.895748	0.903455
1.12943	0.44387
0.753089	0.428765
0.956737	0.112331
0.7428	0.3364
0.670401	0.241096
1.46122	0.274642
0.777519	0.450071
0.471329	0.357382
1.39795	0.666635
0.901035	0.242866
1.28566	0.387376
1.03811	0.409483
0.214478	0.0325486
0.331911	0.388077
1.43459	0.173062
0.256342	0.581894
1.46316	0.413511
0.988775	0.413873
0.54824	0.208812
1.49588	0.236194
2.1023	0.749504
1.43834	0.537773
3.24497	0.409483
0.908769	0.512241
0.846554	0.407356
1.10698	0.350338
0.909544	0.350185
0.777519	0.450071
1.32672	0.20769
1.39795	0.666635
0.880167	0.413873
2.08695	0.156327
0.471329	0.357382
0.919713	0.236194
1.28431	0.464234
0.331911	0.388077
1.15113	0.418344
1.20366	0.102072
1.22733	0.380819
0.838785	0.342238
1.60439	0.443515
0.840217	0.208812
0.847835	0.242866
0.906635	0.242866
0.912024	0.566719
1.39795	0.666635
0.898041	0.397558
1.33674	1.7138
0.494023	0.383372
0.677827	0.440994
2.0605	0.342238
1.20021	0.537773
0.902188	0.470239
1.42225	0.154383
1.42837	0.471415
1.59795	0.947836
1.51094	0.455169
1.38252	0.76165
1.06792	0.378479
1.77935	0.640226
1.52072	0.418344
1.13962	0.662805
2.24403	1.42578
1.49781	0.335556
2.10668	0.952532
2.50277	0.357382
0.635846	0.253323
0.39504	0.335556
1.31203	0.173062
1.47004	0.61337
0.999883	0.387376
1.216	0.554896
1.59795	0.947836
0.494023	0.383372
1.30695	0.336927
1.59795	0.947836
1.10365	0.274642
1.01564	0.142517
0.534278	0.156327
0.393569	0.336721
0.639677	0.440994
0.511892	0.393835
1.0854	0.372229
1.19234	0.292179
1.0247	0.610386
1.017	0.241096
1.02416	0.348186
1.05962	0.384905
1.62283	0.0957356
1.17313	0.566719
0.23735	0.399306
1.9778	0.173062
0.883358	0.310676
1.08981	0.393744
0.670401	0.241096
1.6456	0.0325486
1.23879	0.440994
1.08806	0.484334
0.897278	0.310676
1.13929	0.592985
1.4769	0.389888
1.38539	0.686921
0.429283	0.250573
0.898041	0.397558
0.77518	0.285828
1.00722	0.612501
1.08981	1.0448
1.55233	0.915152
1.46992	0.225444
0.573753	0.50422
0.429283	0.250573
0.861325	0.220495
1.41231	0.336033
1.08558	0.825991
0.898041	0.397558
1.62782	0.677233
0.997896	0.337215
2.0774	0.274666
1.23215	0.397558
1.43393	0.545445
0.912024	1.04191
0.92968	0.413873
0.755103	0.201868
1.05962	0.384905
0.60868	0.421395
0.568665	0.336721
1.06084	0.331835
1.19521	0.500065
0.639677	0.440994
0.730209	0.40397
1.37482	0.939794
1.44022	0.372229
1.59795	0.947836
0.361989	0.383017
0.631747	0.313245
0.865531	0.413511
1.12363	0.353249
1.141	0.567487
0.572571	0.382834
1.59795	0.947836
1.23074	0.522129
1.98231	0.874826
1.58619	0.345097
1.7496	0.241096
1.80457	0.412974
0.861317	0.328121
0.780951	0.29687
0.959627	0.534778
1.06792	0.378479
1.27122	0.418344
1.3257	0.112331
0.639677	0.440994
0.742655	0.693038
0.893671	0.225444
0.61388	0.256135
1.06792	0.380026
1.03287	0.512241
1.59795	0.947836
0.847835	0.242866
1.39795	0.666635
1.50412	0.428765
0.962249	0.241096
1.20661	1.14588
0.834858	0.348186
1.59795	0.947836
1.71724	0.292179
[truncated: 11,100 more rows]

## Sheet: Fig2A
concentration	patient_or_control_id	sample_type	signal	target
10	RD4	p	2.066	MTBDtau
3.33333	RD4	p	2.077	MTBDtau
1.11111	RD4	p	2.068	MTBDtau
0.37037	RD4	p	2.056	MTBDtau
0.123457	RD4	p	2.094	MTBDtau
0.0411523	RD4	p	2.227	MTBDtau
0.0137174	RD4	p	2.182	MTBDtau
0.00457247	RD4	p	1.764	MTBDtau
0.00152416	RD4	p	1.215	MTBDtau
0.000508053	RD4	p	0.378	MTBDtau
0.000169351	RD4	p	0.174	MTBDtau
5.64503e-05	RD4	p	0.101	MTBDtau
1.88168e-05	RD4	p	0.066	MTBDtau
6.27225e-06	RD4	p	0.058	MTBDtau
2.09075e-06	RD4	p	0.048	MTBDtau
10	RD4	p	2.04	MTBDtau
3.33333	RD4	p	2.033	MTBDtau
1.11111	RD4	p	2.04	MTBDtau
0.37037	RD4	p	2.044	MTBDtau
0.123457	RD4	p	2.033	MTBDtau
0.0411523	RD4	p	2.031	MTBDtau
0.0137174	RD4	p	1.986	MTBDtau
0.00457247	RD4	p	1.9	MTBDtau
0.00152416	RD4	p	0.937	MTBDtau
0.000508053	RD4	p	0.379	MTBDtau
0.000169351	RD4	p	0.176	MTBDtau
5.64503e-05	RD4	p	0.107	MTBDtau
1.88168e-05	RD4	p	0.062	MTBDtau
6.27225e-06	RD4	p	0.057	MTBDtau
2.09075e-06	RD4	p	0.048	MTBDtau
10	RD4	p	2.046	MTBDtau
3.33333	RD4	p	2.027	MTBDtau
1.11111	RD4	p	2.04	MTBDtau
0.37037	RD4	p	2.04	MTBDtau
0.123457	RD4	p	2.013	MTBDtau
0.0411523	RD4	p	2.029	MTBDtau
0.0137174	RD4	p	2.002	MTBDtau
0.00457247	RD4	p	1.824	MTBDtau
0.00152416	RD4	p	0.949	MTBDtau
0.000508053	RD4	p	0.438	MTBDtau
0.000169351	RD4	p	0.314	MTBDtau
5.64503e-05	RD4	p	0.223	MTBDtau
1.88168e-05	RD4	p	0.079	MTBDtau
6.27225e-06	RD4	p	0.058	MTBDtau
2.09075e-06	RD4	p	0.048	MTBDtau
10	uncoated_RD4	n	0.046	MTBDtau
3.33333	uncoated_RD4	n	0.046	MTBDtau
1.11111	uncoated_RD4	n	0.05	MTBDtau
0.37037	uncoated_RD4	n	0.047	MTBDtau
0.123457	uncoated_RD4	n	0.042	MTBDtau
0.0411523	uncoated_RD4	n	0.045	MTBDtau
0.0137174	uncoated_RD4	n	0.042	MTBDtau
0.00457247	uncoated_RD4	n	0.361	MTBDtau
0.00152416	uncoated_RD4	n	0.044	MTBDtau
0.000508053	uncoated_RD4	n	0.044	MTBDtau
0.000169351	uncoated_RD4	n	0.053	MTBDtau
5.64503e-05	uncoated_RD4	n	0.275	MTBDtau
1.88168e-05	uncoated_RD4	n	0.044	MTBDtau
6.27225e-06	uncoated_RD4	n	0.055	MTBDtau
2.09075e-06	uncoated_RD4	n	0.054	MTBDtau
10	P3	s	1.829	MTBDtau
3.33333	P3	s	1.247	MTBDtau
1.11111	P3	s	0.93	MTBDtau
0.37037	P3	s	0.604	MTBDtau
0.123457	P3	s	0.325	MTBDtau
0.0411523	P3	s	0.139	MTBDtau
0.0137174	P3	s	0.071	MTBDtau
0.00457247	P3	s	0.053	MTBDtau
0.00152416	P3	s	0.047	MTBDtau
0.000508053	P3	s	0.043	MTBDtau
0.000169351	P3	s	0.068	MTBDtau
5.64503e-05	P3	s	0.044	MTBDtau
1.88168e-05	P3	s	0.043	MTBDtau
6.27225e-06	P3	s	0.047	MTBDtau
2.09075e-06	P3	s	0.041	MTBDtau
10	P3	s	1.743	MTBDtau
3.33333	P3	s	1.186	MTBDtau
1.11111	P3	s	1.006	MTBDtau
0.37037	P3	s	0.572	MTBDtau
0.123457	P3	s	0.284	MTBDtau
0.0411523	P3	s	0.103	MTBDtau
0.0137174	P3	s	0.068	MTBDtau
0.00457247	P3	s	0.153	MTBDtau
0.00152416	P3	s	0.058	MTBDtau
0.000508053	P3	s	0.483	MTBDtau
0.000169351	P3	s	0.042	MTBDtau
5.64503e-05	P3	s	0.043	MTBDtau
1.88168e-05	P3	s	0.041	MTBDtau
6.27225e-06	P3	s	0.041	MTBDtau
2.09075e-06	P3	s	0.042	MTBDtau
10	P3	s	1.714	MTBDtau
3.33333	P3	s	1.129	MTBDtau
1.11111	P3	s	0.872	MTBDtau
0.37037	P3	s	0.556	MTBDtau
0.123457	P3	s	0.264	MTBDtau
0.0411523	P3	s	0.461	MTBDtau
0.0137174	P3	s	0.073	MTBDtau
0.00457247	P3	s	0.28	MTBDtau
0.00152416	P3	s	0.046	MTBDtau
0.000508053	P3	s	0.046	MTBDtau
0.000169351	P3	s	0.481	MTBDtau
5.64503e-05	P3	s	0.051	MTBDtau
1.88168e-05	P3	s	0.052	MTBDtau
6.27225e-06	P3	s	0.048	MTBDtau
2.09075e-06	P3	s	0.041	MTBDtau
10	P1	s	2.052	MTBDtau
3.33333	P1	s	2.004	MTBDtau
1.11111	P1	s	1.584	MTBDtau
0.37037	P1	s	0.625	MTBDtau
0.123457	P1	s	0.267	MTBDtau
0.0411523	P1	s	0.119	MTBDtau
0.0137174	P1	s	0.066	MTBDtau
0.00457247	P1	s	0.051	MTBDtau
0.00152416	P1	s	0.044	MTBDtau
0.000508053	P1	s	0.044	MTBDtau
0.000169351	P1	s	0.043	MTBDtau
5.64503e-05	P1	s	0.042	MTBDtau
1.88168e-05	P1	s	0.042	MTBDtau
6.27225e-06	P1	s	0.042	MTBDtau
2.09075e-06	P1	s	0.068	MTBDtau
10	P1	s	2.06	MTBDtau
3.33333	P1	s	1.997	MTBDtau
1.11111	P1	s	1.522	MTBDtau
0.37037	P1	s	0.66	MTBDtau
0.123457	P1	s	0.253	MTBDtau
0.0411523	P1	s	0.118	MTBDtau
0.0137174	P1	s	0.065	MTBDtau
0.00457247	P1	s	0.051	MTBDtau
0.00152416	P1	s	0.06	MTBDtau
0.000508053	P1	s	0.128	MTBDtau
0.000169351	P1	s	0.042	MTBDtau
5.64503e-05	P1	s	0.329	MTBDtau
1.88168e-05	P1	s	0.043	MTBDtau
6.27225e-06	P1	s	0.044	MTBDtau
2.09075e-06	P1	s	0.041	MTBDtau
10	P1	s	2.06	MTBDtau
3.33333	P1	s	1.978	MTBDtau
1.11111	P1	s	1.474	MTBDtau
0.37037	P1	s	0.704	MTBDtau
0.123457	P1	s	0.274	MTBDtau
0.0411523	P1	s	0.12	MTBDtau
0.0137174	P1	s	0.206	MTBDtau
0.00457247	P1	s	0.051	MTBDtau
0.00152416	P1	s	0.485	MTBDtau
0.000508053	P1	s	0.044	MTBDtau
0.000169351	P1	s	0.044	MTBDtau
5.64503e-05	P1	s	0.045	MTBDtau
1.88168e-05	P1	s	0.047	MTBDtau
6.27225e-06	P1	s	0.047	MTBDtau
2.09075e-06	P1	s	0.042	MTBDtau
10	P2	s	2.062	MTBDtau
3.33333	P2	s	2.018	MTBDtau
1.11111	P2	s	1.946	MTBDtau
0.37037	P2	s	1.305	MTBDtau
0.123457	P2	s	0.585	MTBDtau
0.0411523	P2	s	0.248	MTBDtau
0.0137174	P2	s	0.111	MTBDtau
0.00457247	P2	s	0.072	MTBDtau
0.00152416	P2	s	0.053	MTBDtau
0.000508053	P2	s	0.045	MTBDtau
0.000169351	P2	s	0.044	MTBDtau
5.64503e-05	P2	s	0.045	MTBDtau
1.88168e-05	P2	s	0.042	MTBDtau
6.27225e-06	P2	s	0.042	MTBDtau
2.09075e-06	P2	s	0.06	MTBDtau
10	P2	s	2.05	MTBDtau
3.33333	P2	s	2.024	MTBDtau
1.11111	P2	s	1.98	MTBDtau
0.37037	P2	s	1.341	MTBDtau
0.123457	P2	s	0.55	MTBDtau
0.0411523	P2	s	0.247	MTBDtau
0.0137174	P2	s	0.161	MTBDtau
0.00457247	P2	s	0.073	MTBDtau
0.00152416	P2	s	0.055	MTBDtau
0.000508053	P2	s	0.048	MTBDtau
0.000169351	P2	s	0.044	MTBDtau
5.64503e-05	P2	s	0.043	MTBDtau
1.88168e-05	P2	s	0.042	MTBDtau
6.27225e-06	P2	s	0.042	MTBDtau
2.09075e-06	P2	s	0.041	MTBDtau
10	P2	s	2.062	MTBDtau
3.33333	P2	s	2.022	MTBDtau
1.11111	P2	s	1.999	MTBDtau
0.37037	P2	s	1.214	MTBDtau
0.123457	P2	s	0.587	MTBDtau
0.0411523	P2	s	0.268	MTBDtau
0.0137174	P2	s	0.115	MTBDtau
0.00457247	P2	s	0.067	MTBDtau
0.00152416	P2	s	0.052	MTBDtau
0.000508053	P2	s	0.046	MTBDtau
0.000169351	P2	s	0.044	MTBDtau
5.64503e-05	P2	s	0.042	MTBDtau
1.88168e-05	P2	s	0.043	MTBDtau
6.27225e-06	P2	s	0.043	MTBDtau
2.09075e-06	P2	s	0.044	MTBDtau
10	P4	s	0.982	MTBDtau
3.33333	P4	s	0.59	MTBDtau
1.11111	P4	s	0.318	MTBDtau
0.37037	P4	s	0.15	MTBDtau
0.123457	P4	s	0.082	MTBDtau
0.0411523	P4	s	0.057	MTBDtau
0.0137174	P4	s	0.045	MTBDtau
0.00457247	P4	s	0.042	MTBDtau
0.00152416	P4	s	0.043	MTBDtau
0.000508053	P4	s	0.041	MTBDtau
0.000169351	P4	s	0.04	MTBDtau
5.64503e-05	P4	s	0.042	MTBDtau
1.88168e-05	P4	s	0.042	MTBDtau
6.27225e-06	P4	s	0.041	MTBDtau
2.09075e-06	P4	s	0.045	MTBDtau
10	P4	s	0.881	MTBDtau
3.33333	P4	s	0.408	MTBDtau
1.11111	P4	s	0.27	MTBDtau
0.37037	P4	s	0.146	MTBDtau
0.123457	P4	s	0.072	MTBDtau
0.0411523	P4	s	0.052	MTBDtau
0.0137174	P4	s	0.044	MTBDtau
0.00457247	P4	s	0.041	MTBDtau
0.00152416	P4	s	0.045	MTBDtau
0.000508053	P4	s	0.046	MTBDtau
0.000169351	P4	s	0.046	MTBDtau
5.64503e-05	P4	s	0.043	MTBDtau
1.88168e-05	P4	s	0.043	MTBDtau
6.27225e-06	P4	s	0.046	MTBDtau
2.09075e-06	P4	s	0.041	MTBDtau
10	P4	s	0.684	MTBDtau
3.33333	P4	s	0.519	MTBDtau
1.11111	P4	s	0.287	MTBDtau
0.37037	P4	s	0.165	MTBDtau
0.123457	P4	s	0.082	MTBDtau
0.0411523	P4	s	0.055	MTBDtau
0.0137174	P4	s	0.046	MTBDtau
0.00457247	P4	s	0.045	MTBDtau
0.00152416	P4	s	0.045	MTBDtau
0.000508053	P4	s	0.043	MTBDtau
0.000169351	P4	s	0.104	MTBDtau
5.64503e-05	P4	s	0.043	MTBDtau
1.88168e-05	P4	s	0.045	MTBDtau
6.27225e-06	P4	s	0.047	MTBDtau
2.09075e-06	P4	s	0.048	MTBDtau
10	Pooled_Tau_K18_samples	s	2.05	MTBDtau
3.33333	Pooled_Tau_K18_samples	s	2.031	MTBDtau
1.11111	Pooled_Tau_K18_samples	s	2.037	MTBDtau
0.37037	Pooled_Tau_K18_samples	s	2.029	MTBDtau
0.123457	Pooled_Tau_K18_samples	s	1.965	MTBDtau
0.0411523	Pooled_Tau_K18_samples	s	1.272	MTBDtau
0.0137174	Pooled_Tau_K18_samples	s	0.615	MTBDtau
0.00457247	Pooled_Tau_K18_samples	s	0.357	MTBDtau
0.00152416	Pooled_Tau_K18_samples	s	0.144	MTBDtau
0.000508053	Pooled_Tau_K18_samples	s	0.082	MTBDtau
0.000169351	Pooled_Tau_K18_samples	s	0.061	MTBDtau
5.64503e-05	Pooled_Tau_K18_samples	s	0.048	MTBDtau
1.88168e-05	Pooled_Tau_K18_samples	s	0.046	MTBDtau
6.27225e-06	Pooled_Tau_K18_samples	s	0.041	MTBDtau
2.09075e-06	Pooled_Tau_K18_samples	s	0.044	MTBDtau
10	Pooled_Tau_K18_samples	s	2.029	MTBDtau
3.33333	Pooled_Tau_K18_samples	s	2.033	MTBDtau
1.11111	Pooled_Tau_K18_samples	s	2.029	MTBDtau
0.37037	Pooled_Tau_K18_samples	s	2.022	MTBDtau
0.123457	Pooled_Tau_K18_samples	s	1.64	MTBDtau
0.0411523	Pooled_Tau_K18_samples	s	0.893	MTBDtau
0.0137174	Pooled_Tau_K18_samples	s	0.377	MTBDtau
0.00457247	Pooled_Tau_K18_samples	s	0.16	MTBDtau
0.00152416	Pooled_Tau_K18_samples	s	0.094	MTBDtau
0.000508053	Pooled_Tau_K18_samples	s	0.058	MTBDtau
0.000169351	Pooled_Tau_K18_samples	s	0.05	MTBDtau
5.64503e-05	Pooled_Tau_K18_samples	s	0.046	MTBDtau
1.88168e-05	Pooled_Tau_K18_samples	s	0.069	MTBDtau
6.27225e-06	Pooled_Tau_K18_samples	s	0.043	MTBDtau
2.09075e-06	Pooled_Tau_K18_samples	s	0.043	MTBDtau
10	Pooled_Tau_K18_samples	s	2.052	MTBDtau
3.33333	Pooled_Tau_K18_samples	s	2.039	MTBDtau
1.11111	Pooled_Tau_K18_samples	s	2.164	MTBDtau
0.37037	Pooled_Tau_K18_samples	s	2.007	MTBDtau
0.123457	Pooled_Tau_K18_samples	s	1.764	MTBDtau
0.0411523	Pooled_Tau_K18_samples	s	0.996	MTBDtau
0.0137174	Pooled_Tau_K18_samples	s	0.363	MTBDtau
0.00457247	Pooled_Tau_K18_samples	s	0.16	MTBDtau
0.00152416	Pooled_Tau_K18_samples	s	0.08	MTBDtau
0.000508053	Pooled_Tau_K18_samples	s	0.055	MTBDtau
0.000169351	Pooled_Tau_K18_samples	s	0.045	MTBDtau
5.64503e-05	Pooled_Tau_K18_samples	s	0.042	MTBDtau
1.88168e-05	Pooled_Tau_K18_samples	s	0.042	MTBDtau
6.27225e-06	Pooled_Tau_K18_samples	s	0.044	MTBDtau
2.09075e-06	Pooled_Tau_K18_samples	s	0.045	MTBDtau
10	Relatlimab	s	0.094	MTBDtau
3.33333	Relatlimab	s	0.062	MTBDtau
1.11111	Relatlimab	s	0.049	MTBDtau
0.37037	Relatlimab	s	0.045	MTBDtau
0.123457	Relatlimab	s	0.045	MTBDtau
0.0411523	Relatlimab	s	0.042	MTBDtau
0.0137174	Relatlimab	s	0.041	MTBDtau
0.00457247	Relatlimab	s	0.044	MTBDtau
0.00152416	Relatlimab	s	0.05	MTBDtau
0.000508053	Relatlimab	s	0.089	MTBDtau
0.000169351	Relatlimab	s	0.044	MTBDtau
5.64503e-05	Relatlimab	s	0.046	MTBDtau
1.88168e-05	Relatlimab	s	0.042	MTBDtau
6.27225e-06	Relatlimab	s	0.041	MTBDtau
2.09075e-06	Relatlimab	s	0.042	MTBDtau
10	Relatlimab	s	0.072	MTBDtau
3.33333	Relatlimab	s	0.058	MTBDtau
1.11111	Relatlimab	s	0.055	MTBDtau
0.37037	Relatlimab	s	0.05	MTBDtau
0.123457	Relatlimab	s	0.045	MTBDtau
0.0411523	Relatlimab	s	0.045	MTBDtau
0.0137174	Relatlimab	s	0.042	MTBDtau
0.00457247	Relatlimab	s	0.042	MTBDtau
0.00152416	Relatlimab	s	0.042	MTBDtau
0.000508053	Relatlimab	s	0.044	MTBDtau
0.000169351	Relatlimab	s	0.062	MTBDtau
5.64503e-05	Relatlimab	s	0.048	MTBDtau
1.88168e-05	Relatlimab	s	0.044	MTBDtau
6.27225e-06	Relatlimab	s	0.045	MTBDtau
2.09075e-06	Relatlimab	s	0.042	MTBDtau
10	Relatlimab	s	0.079	MTBDtau
3.33333	Relatlimab	s	0.057	MTBDtau
1.11111	Relatlimab	s	0.043	MTBDtau
0.37037	Relatlimab	s	0.049	MTBDtau
0.123457	Relatlimab	s	0.047	MTBDtau
0.0411523	Relatlimab	s	0.045	MTBDtau
0.0137174	Relatlimab	s	0.047	MTBDtau
0.00457247	Relatlimab	s	0.078	MTBDtau
0.00152416	Relatlimab	s	0.047	MTBDtau
0.000508053	Relatlimab	s	0.044	MTBDtau
0.000169351	Relatlimab	s	0.043	MTBDtau
5.64503e-05	Relatlimab	s	0.043	MTBDtau
1.88168e-05	Relatlimab	s	0.045	MTBDtau
6.27225e-06	Relatlimab	s	0.043	MTBDtau
2.09075e-06	Relatlimab	s	0.042	MTBDtau
10	t- sample	s	0.471	MTBDtau
3.33333	t- sample	s	0.144	MTBDtau
1.11111	t- sample	s	0.079	MTBDtau
0.37037	t- sample	s	0.056	MTBDtau
0.123457	t- sample	s	0.049	MTBDtau
0.0411523	t- sample	s	0.045	MTBDtau
0.0137174	t- sample	s	0.045	MTBDtau
0.00457247	t- sample	s	0.053	MTBDtau
0.00152416	t- sample	s	0.064	MTBDtau
0.000508053	t- sample	s	0.045	MTBDtau
0.000169351	t- sample	s	0.043	MTBDtau
5.64503e-05	t- sample	s	0.043	MTBDtau
1.88168e-05	t- sample	s	0.042	MTBDtau
6.27225e-06	t- sample	s	0.042	MTBDtau
2.09075e-06	t- sample	s	0.041	MTBDtau
10	t- sample	s	0.464	MTBDtau
3.33333	t- sample	s	0.159	MTBDtau
1.11111	t- sample	s	0.084	MTBDtau
0.37037	t- sample	s	0.056	MTBDtau
0.123457	t- sample	s	0.048	MTBDtau
0.0411523	t- sample	s	0.045	MTBDtau
0.0137174	t- sample	s	0.044	MTBDtau
0.00457247	t- sample	s	0.043	MTBDtau
0.00152416	t- sample	s	0.043	MTBDtau
0.000508053	t- sample	s	0.043	MTBDtau
0.000169351	t- sample	s	0.056	MTBDtau
5.64503e-05	t- sample	s	0.058	MTBDtau
1.88168e-05	t- sample	s	0.045	MTBDtau
6.27225e-06	t- sample	s	0.042	MTBDtau
2.09075e-06	t- sample	s	0.043	MTBDtau
10	t- sample	s	0.437	MTBDtau
3.33333	t- sample	s	0.146	MTBDtau
1.11111	t- sample	s	0.08	MTBDtau
0.37037	t- sample	s	0.058	MTBDtau
0.123457	t- sample	s	0.05	MTBDtau
0.0411523	t- sample	s	0.049	MTBDtau
0.0137174	t- sample	s	0.046	MTBDtau
0.00457247	t- sample	s	0.046	MTBDtau
0.00152416	t- sample	s	0.059	MTBDtau
0.000508053	t- sample	s	0.05	MTBDtau
0.000169351	t- sample	s	0.045	MTBDtau
5.64503e-05	t- sample	s	0.05	MTBDtau
1.88168e-05	t- sample	s	0.041	MTBDtau
6.27225e-06	t- sample	s	0.042	MTBDtau
2.09075e-06	t- sample	s	0.041	MTBDtau

## Sheet: Fig2C
Log dilution	sample	antigen	OD450
4	P1	MTBDtau	0.1028
3.4	P1	MTBDtau	0.1512
2.8	P1	MTBDtau	0.4806
2.19	P1	MTBDtau	1.0868
1.59	P1	MTBDtau	1.76
0.99	P1	MTBDtau	1.9135
0.39	P1	MTBDtau	2.0417
4	P1	MTBDtau	0.1593
3.4	P1	MTBDtau	0.1667
2.8	P1	MTBDtau	0.5092
2.19	P1	MTBDtau	1.1156
1.59	P1	MTBDtau	1.7214
0.99	P1	MTBDtau	1.9427
0.39	P1	MTBDtau	2.022
4	P1	taupeptides	0.1051
3.4	P1	taupeptides	0.135
2.8	P1	taupeptides	0.5998
2.19	P1	taupeptides	1.3742
1.59	P1	taupeptides	1.7466
0.99	P1	taupeptides	1.824
0.39	P1	taupeptides	1.9051
4	P1	taupeptides	0.1104
3.4	P1	taupeptides	0.1273
2.8	P1	taupeptides	0.6384
2.19	P1	taupeptides	1.2014
1.59	P1	taupeptides	1.6651
0.99	P1	taupeptides	1.7132
0.39	P1	taupeptides	1.9099
4	P1	trem2	1.8114
3.4	P1	trem2	1.79
2.8	P1	trem2	1.7701
2.19	P1	trem2	1.84
1.59	P1	trem2	1.7926
0.99	P1	trem2	1.8662
0.39	P1	trem2	1.8714
4	P1	trem2	1.7961
3.4	P1	trem2	1.768
2.8	P1	trem2	1.8408
2.19	P1	trem2	1.8041
1.59	P1	trem2	1.7634
0.99	P1	trem2	1.7916
0.39	P1	trem2	1.8971
4	P1	albumin	1.6543
3.4	P1	albumin	1.6372
2.8	P1	albumin	1.6776
2.19	P1	albumin	1.6893
1.59	P1	albumin	1.687
0.99	P1	albumin	1.6931
0.39	P1	albumin	1.683
4	P1	albumin	1.5587
3.4	P1	albumin	1.6259
2.8	P1	albumin	1.6144
2.19	P1	albumin	1.6579
1.59	P1	albumin	1.7372
0.99	P1	albumin	1.7197
0.39	P1	albumin	1.7348
4	P2	MTBDtau	0.0917
3.4	P2	MTBDtau	0.1766
2.8	P2	MTBDtau	0.6008
2.19	P2	MTBDtau	0.8921
1.59	P2	MTBDtau	1.0705
0.99	P2	MTBDtau	1.0299
0.39	P2	MTBDtau	1.151
4	P2	MTBDtau	0.1852
3.4	P2	MTBDtau	0.2009
2.8	P2	MTBDtau	0.6532
2.19	P2	MTBDtau	0.9439
1.59	P2	MTBDtau	1.0611
0.99	P2	MTBDtau	1.0571
0.39	P2	MTBDtau	1.1941
4	P2	taupeptides	0.0725
3.4	P2	taupeptides	0.1183
2.8	P2	taupeptides	0.4676
2.19	P2	taupeptides	0.7785
1.59	P2	taupeptides	0.92
0.99	P2	taupeptides	0.9633
0.39	P2	taupeptides	0.976
4	P2	taupeptides	0.1054
3.4	P2	taupeptides	0.1352
2.8	P2	taupeptides	0.4581
2.19	P2	taupeptides	0.7572
1.59	P2	taupeptides	0.8862
0.99	P2	taupeptides	0.8905
0.39	P2	taupeptides	1.0945
4	P2	trem2	0.9161
3.4	P2	trem2	0.9273
2.8	P2	trem2	0.8976
2.19	P2	trem2	0.9459
1.59	P2	trem2	0.916
0.99	P2	trem2	0.8948
0.39	P2	trem2	0.9481
4	P2	trem2	0.9063
3.4	P2	trem2	0.8719
2.8	P2	trem2	0.8928
2.19	P2	trem2	0.8053
1.59	P2	trem2	0.8514
0.99	P2	trem2	0.7904
0.39	P2	trem2	0.9315
4	P2	albumin	0.7936
3.4	P2	albumin	0.7529
2.8	P2	albumin	0.7343
2.19	P2	albumin	0.8258
1.59	P2	albumin	0.8045
0.99	P2	albumin	0.8015
0.39	P2	albumin	0.7788
4	P2	albumin	0.829
3.4	P2	albumin	0.7657
2.8	P2	albumin	0.8202
2.19	P2	albumin	0.7831
1.59	P2	albumin	0.8652
0.99	P2	albumin	0.7972
0.39	P2	albumin	0.8878
4	P3	MTBDtau	0.0865
3.4	P3	MTBDtau	0.0806
2.8	P3	MTBDtau	0.1221
2.19	P3	MTBDtau	0.1525
1.59	P3	MTBDtau	0.276
0.99	P3	MTBDtau	0.3773
0.39	P3	MTBDtau	0.591
4	P3	MTBDtau	0.1477
3.4	P3	MTBDtau	0.0973
2.8	P3	MTBDtau	0.1682
2.19	P3	MTBDtau	0.1864
1.59	P3	MTBDtau	0.3284
0.99	P3	MTBDtau	0.4022
0.39	P3	MTBDtau	0.7117
4	P3	taupeptides	0.0709
3.4	P3	taupeptides	0.1587
2.8	P3	taupeptides	0.5248
2.19	P3	taupeptides	0.707
1.59	P3	taupeptides	0.8547
0.99	P3	taupeptides	0.8292
0.39	P3	taupeptides	0.9735
4	P3	taupeptides	0.0856
3.4	P3	taupeptides	0.1485
2.8	P3	taupeptides	0.472
2.19	P3	taupeptides	0.6344
1.59	P3	taupeptides	0.7893
0.99	P3	taupeptides	0.8153
0.39	P3	taupeptides	0.9302
4	P3	trem2	0.7113
3.4	P3	trem2	0.8028
2.8	P3	trem2	0.8035
2.19	P3	trem2	0.827
1.59	P3	trem2	0.8582
0.99	P3	trem2	0.8133
0.39	P3	trem2	0.8693
4	P3	trem2	0.7987
3.4	P3	trem2	0.8095
2.8	P3	trem2	0.8409
2.19	P3	trem2	0.7211
1.59	P3	trem2	0.7919
0.99	P3	trem2	0.7786
0.39	P3	trem2	0.8392
4	P3	albumin	0.6139
3.4	P3	albumin	0.7448
2.8	P3	albumin	0.6218
2.19	P3	albumin	0.6889
1.59	P3	albumin	0.7182
0.99	P3	albumin	0.7472
0.39	P3	albumin	0.6954
4	P3	albumin	0.6658
3.4	P3	albumin	0.692
2.8	P3	albumin	0.7684
2.19	P3	albumin	0.7782
1.59	P3	albumin	0.8231
0.99	P3	albumin	0.7565
0.39	P3	albumin	0.8654
4	P4	MTBDtau	0.119
3.4	P4	MTBDtau	0.1996
2.8	P4	MTBDtau	0.4248
2.19	P4	MTBDtau	0.5845
1.59	P4	MTBDtau	0.7071
0.99	P4	MTBDtau	0.7652
0.39	P4	MTBDtau	0.8051
4	P4	MTBDtau	0.1596
3.4	P4	MTBDtau	0.1929
2.8	P4	MTBDtau	0.392
2.19	P4	MTBDtau	0.5402
1.59	P4	MTBDtau	0.7554
0.99	P4	MTBDtau	0.7902
0.39	P4	MTBDtau	0.8321
4	P4	taupeptides	0.2302
3.4	P4	taupeptides	0.2841
2.8	P4	taupeptides	0.5245
2.19	P4	taupeptides	0.6321
1.59	P4	taupeptides	0.7233
0.99	P4	taupeptides	0.7003
0.39	P4	taupeptides	0.727
4	P4	taupeptides	0.2029
3.4	P4	taupeptides	0.2457
2.8	P4	taupeptides	0.5274
2.19	P4	taupeptides	0.596
1.59	P4	taupeptides	0.6856
0.99	P4	taupeptides	0.6814
0.39	P4	taupeptides	0.7617
4	P4	trem2	0.6312
3.4	P4	trem2	0.6828
2.8	P4	trem2	0.6688
2.19	P4	trem2	0.6632
1.59	P4	trem2	0.6575
0.99	P4	trem2	0.6225
0.39	P4	trem2	0.6675
4	P4	trem2	0.5772
3.4	P4	trem2	0.6546
2.8	P4	trem2	0.6525
2.19	P4	trem2	0.6122
1.59	P4	trem2	0.7146
0.99	P4	trem2	0.6458
0.39	P4	trem2	0.746
4	P4	albumin	0.6016
3.4	P4	albumin	0.5705
2.8	P4	albumin	0.5616
2.19	P4	albumin	0.4984
1.59	P4	albumin	0.556
0.99	P4	albumin	0.5665
0.39	P4	albumin	0.573
4	P4	albumin	0.635
3.4	P4	albumin	0.6042
2.8	P4	albumin	0.6251
2.19	P4	albumin	0.6179
1.59	P4	albumin	0.644
0.99	P4	albumin	0.5778
0.39	P4	albumin	0.6725
4	RD4	MTBDtau	0.1364
3.4	RD4	MTBDtau	0.2325
2.8	RD4	MTBDtau	0.5854
2.19	RD4	MTBDtau	0.9352
1.59	RD4	MTBDtau	1.2598
0.99	RD4	MTBDtau	1.3048
0.39	RD4	MTBDtau	1.4523
4	RD4	MTBDtau	0.2151
3.4	RD4	MTBDtau	0.2595
2.8	RD4	MTBDtau	0.6689
2.19	RD4	MTBDtau	0.9998
1.59	RD4	MTBDtau	1.35
0.99	RD4	MTBDtau	1.416
0.39	RD4	MTBDtau	1.5546
4	RD4	taupeptides	0.0917
3.4	RD4	taupeptides	0.1242
2.8	RD4	taupeptides	0.3377
2.19	RD4	taupeptides	0.7519
1.59	RD4	taupeptides	1.0799
0.99	RD4	taupeptides	1.2098
0.39	RD4	taupeptides	1.2145
4	RD4	taupeptides	0.1095
3.4	RD4	taupeptides	0.1184
2.8	RD4	taupeptides	0.3653
2.19	RD4	taupeptides	0.6912
1.59	RD4	taupeptides	1.0135
0.99	RD4	taupeptides	1.1135
0.39	RD4	taupeptides	1.3134
4	RD4	trem2	0.949
3.4	RD4	trem2	1.1666
2.8	RD4	trem2	1.141
2.19	RD4	trem2	1.1318
1.59	RD4	trem2	1.1847
0.99	RD4	trem2	1.1118
0.39	RD4	trem2	1.1884
4	RD4	trem2	1.0571
3.4	RD4	trem2	1.0599
2.8	RD4	trem2	1.0776
2.19	RD4	trem2	0.9436
1.59	RD4	trem2	1.1994
0.99	RD4	trem2	1.0252
0.39	RD4	trem2	1.2405
4	RD4	albumin	0.9853
3.4	RD4	albumin	1.0752
2.8	RD4	albumin	1.0505
2.19	RD4	albumin	0.9891
1.59	RD4	albumin	1.0814
0.99	RD4	albumin	1.011
0.39	RD4	albumin	1.0727
4	RD4	albumin	0.84
3.4	RD4	albumin	0.9564
2.8	RD4	albumin	1.0265
2.19	RD4	albumin	1.0357
1.59	RD4	albumin	1.056
0.99	RD4	albumin	1.013
0.39	RD4	albumin	1.1532

## Sheet: Fig2D
Log dilution	sample	antigen	OD450
-1.52	P1	MTBDtau	2.5057
-1.82	P1	MTBDtau	2.5254
-2.12	P1	MTBDtau	2.3869
-2.43	P1	MTBDtau	2.4558
-2.73	P1	MTBDtau	2.439
-3.03	P1	MTBDtau	2.163
-3.33	P1	MTBDtau	1.4132
-3.63	P1	MTBDtau	0.8314
-3.93	P1	MTBDtau	0.4515
-4.23	P1	MTBDtau	0.238
-4.53	P1	MTBDtau	0.1603
-4.83	P1	MTBDtau	0.0989
-1.52	P1	MTBDtau	2.5178
-1.82	P1	MTBDtau	2.5195
-2.12	P1	MTBDtau	2.4438
-2.43	P1	MTBDtau	2.4654
-2.73	P1	MTBDtau	2.4186
-3.03	P1	MTBDtau	2.094
-3.33	P1	MTBDtau	1.4247
-3.63	P1	MTBDtau	0.7874
-3.93	P1	MTBDtau	0.419
-4.23	P1	MTBDtau	0.2355
-4.53	P1	MTBDtau	0.1547
-4.83	P1	MTBDtau	0.0987
-1.52	P2	MTBDtau	2.4971
-1.82	P2	MTBDtau	2.3956
-2.12	P2	MTBDtau	1.8886
-2.43	P2	MTBDtau	1.1765
-2.73	P2	MTBDtau	0.6331
-3.03	P2	MTBDtau	0.3564
-3.33	P2	MTBDtau	0.2068
-3.63	P2	MTBDtau	0.1264
-3.93	P2	MTBDtau	0.097
-4.23	P2	MTBDtau	0.086
-4.53	P2	MTBDtau	0.0784
-4.83	P2	MTBDtau	0.0737
-1.52	P2	MTBDtau	2.4845
-1.82	P2	MTBDtau	2.4044
-2.12	P2	MTBDtau	1.95
-2.43	P2	MTBDtau	1.1974
-2.73	P2	MTBDtau	0.6456
-3.03	P2	MTBDtau	0.3427
-3.33	P2	MTBDtau	0.2015
-3.63	P2	MTBDtau	0.1275
-3.93	P2	MTBDtau	0.0925
-4.23	P2	MTBDtau	0.0797
-4.53	P2	MTBDtau	0.0926
-4.83	P2	MTBDtau	0.0775
-1.52	P4	MTBDtau	2.4837
-1.82	P4	MTBDtau	2.2082
-2.12	P4	MTBDtau	1.4978
-2.43	P4	MTBDtau	0.8493
-2.73	P4	MTBDtau	0.4821
-3.03	P4	MTBDtau	0.264
-3.33	P4	MTBDtau	0.1727
-3.63	P4	MTBDtau	0.1132
-3.93	P4	MTBDtau	0.0976
-4.23	P4	MTBDtau	0.0825
-4.53	P4	MTBDtau	0.0949
-4.83	P4	MTBDtau	0.0882
-1.52	P4	MTBDtau	2.502
-1.82	P4	MTBDtau	2.2034
-2.12	P4	MTBDtau	1.497
-2.43	P4	MTBDtau	0.8654
-2.73	P4	MTBDtau	0.4798
-3.03	P4	MTBDtau	0.2753
-3.33	P4	MTBDtau	0.1818
-3.63	P4	MTBDtau	0.1169
-3.93	P4	MTBDtau	0.1003
-4.23	P4	MTBDtau	0.0735
-4.53	P4	MTBDtau	0.099
-4.83	P4	MTBDtau	0.0831
-1.52	P3	MTBDtau	2.5095
-1.82	P3	MTBDtau	2.3548
-2.12	P3	MTBDtau	1.7962
-2.43	P3	MTBDtau	1.179
-2.73	P3	MTBDtau	0.6222
-3.03	P3	MTBDtau	0.346
-3.33	P3	MTBDtau	0.217
-3.63	P3	MTBDtau	0.132
-3.93	P3	MTBDtau	0.1164
-4.23	P3	MTBDtau	0.1063
-4.53	P3	MTBDtau	0.1208
-4.83	P3	MTBDtau	0.0795
-1.52	P3	MTBDtau	2.5231
-1.82	P3	MTBDtau	2.3933
-2.12	P3	MTBDtau	1.918
-2.43	P3	MTBDtau	1.1588
-2.73	P3	MTBDtau	0.6295
-3.03	P3	MTBDtau	0.3316
-3.33	P3	MTBDtau	0.2095
-3.63	P3	MTBDtau	0.1346
-3.93	P3	MTBDtau	0.1114
-4.23	P3	MTBDtau	0.0913
-4.53	P3	MTBDtau	0.1043
-4.83	P3	MTBDtau	0.0876
-1.69897	IgGdepleted	MTBDtau	0.0837
-2	IgGdepleted	MTBDtau	0.1325
-2.30103	IgGdepleted	MTBDtau	0.1249
-2.60206	IgGdepleted	MTBDtau	0.0898
-2.90309	IgGdepleted	MTBDtau	0.0888
-3.20412	IgGdepleted	MTBDtau	0.085
-3.50515	IgGdepleted	MTBDtau	0.0957
-3.80618	IgGdepleted	MTBDtau	0.0851
-4.10721	IgGdepleted	MTBDtau	0.1095
-4.40824	IgGdepleted	MTBDtau	0.1024
-4.70927	IgGdepleted	MTBDtau	0.0971
-5.0103	IgGdepleted	MTBDtau	0.084
-1.69897	IgGdepleted	MTBDtau	0.0842
-2	IgGdepleted	MTBDtau	0.0797
-2.30103	IgGdepleted	MTBDtau	0.0778
-2.60206	IgGdepleted	MTBDtau	0.0842
-2.90309	IgGdepleted	MTBDtau	0.0866
-3.20412	IgGdepleted	MTBDtau	0.0839
-3.50515	IgGdepleted	MTBDtau	0.102
-3.80618	IgGdepleted	MTBDtau	0.0809
-4.10721	IgGdepleted	MTBDtau	0.1073
-4.40824	IgGdepleted	MTBDtau	0.0887
-4.70927	IgGdepleted	MTBDtau	0.1312
-5.0103	IgGdepleted	MTBDtau	0.0787
0.778151	RD4	MTBDtau	2.5236
0.477121	RD4	MTBDtau	2.518
0.176091	RD4	MTBDtau	2.4869
-0.124939	RD4	MTBDtau	2.4783
-0.425969	RD4	MTBDtau	2.4418
-0.726999	RD4	MTBDtau	2.294
-1.02803	RD4	MTBDtau	1.7175
-1.32906	RD4	MTBDtau	1.0632
-1.63009	RD4	MTBDtau	0.6264
-1.93112	RD4	MTBDtau	0.3448
-2.23215	RD4	MTBDtau	0.2382
-2.53318	RD4	MTBDtau	0.1557
0.778151	RD4	MTBDtau	2.5079
0.477121	RD4	MTBDtau	2.512
0.176091	RD4	MTBDtau	2.5021
-0.124939	RD4	MTBDtau	2.4798
-0.425969	RD4	MTBDtau	2.4399
-0.726999	RD4	MTBDtau	2.1432
-1.02803	RD4	MTBDtau	1.6979
-1.32906	RD4	MTBDtau	1.0738
-1.63009	RD4	MTBDtau	0.5875
-1.93112	RD4	MTBDtau	0.376
-2.23215	RD4	MTBDtau	0.2901
-2.53318	RD4	MTBDtau	0.1972
-1.52	P1	LPS	0.1251
-1.82	P1	LPS	0.072
-2.12	P1	LPS	0.0951
-2.43	P1	LPS	0.0565
-2.73	P1	LPS	0.0908
-3.03	P1	LPS	0.0589
-3.33	P1	LPS	0.1155
-3.63	P1	LPS	0.0571
-3.93	P1	LPS	0.1138
-4.23	P1	LPS	0.0598
-4.53	P1	LPS	0.1023
-4.83	P1	LPS	0.0602
-1.52	P1	LPS	0.0948
-1.82	P1	LPS	0.0694
-2.12	P1	LPS	0.0839
-2.43	P1	LPS	0.0566
-2.73	P1	LPS	0.0741
-3.03	P1	LPS	0.0533
-3.33	P1	LPS	0.1035
-3.63	P1	LPS	0.057
-3.93	P1	LPS	0.114
-4.23	P1	LPS	0.0573
-4.53	P1	LPS	0.1074
-4.83	P1	LPS	0.0616
-1.52	P2	LPS	0.0891
-1.82	P2	LPS	0.0648
-2.12	P2	LPS	0.0819
-2.43	P2	LPS	0.052
-2.73	P2	LPS	0.082
-3.03	P2	LPS	0.0542
-3.33	P2	LPS	0.0934
-3.63	P2	LPS	0.0551
-3.93	P2	LPS	0.0822
-4.23	P2	LPS	0.0595
-4.53	P2	LPS	0.1203
-4.83	P2	LPS	0.0731
-1.52	P2	LPS	0.1565
-1.82	P2	LPS	0.068
-2.12	P2	LPS	0.0989
-2.43	P2	LPS	0.061
-2.73	P2	LPS	0.0684
-3.03	P2	LPS	0.063
-3.33	P2	LPS	0.087
-3.63	P2	LPS	0.0619
-3.93	P2	LPS	0.1126
-4.23	P2	LPS	0.0674
-4.53	P2	LPS	0.1061
-4.83	P2	LPS	0.0844
-1.52	P4	LPS	0.227
-1.82	P4	LPS	0.1617
-2.12	P4	LPS	0.1173
-2.43	P4	LPS	0.0852
-2.73	P4	LPS	0.0788
-3.03	P4	LPS	0.07
-3.33	P4	LPS	0.0867
-3.63	P4	LPS	0.0644
-3.93	P4	LPS	0.1075
-4.23	P4	LPS	0.0779
-4.53	P4	LPS	0.0869
-4.83	P4	LPS	0.0989
-1.52	P4	LPS	0.2548
-1.82	P4	LPS	0.1536
-2.12	P4	LPS	0.1349
-2.43	P4	LPS	0.0801
-2.73	P4	LPS	0.108
-3.03	P4	LPS	0.0781
-3.33	P4	LPS	0.1176
-3.63	P4	LPS	0.077
-3.93	P4	LPS	0.1207
-4.23	P4	LPS	0.0786
-4.53	P4	LPS	0.1581
-4.83	P4	LPS	0.117
-1.52	P3	LPS	0.1108
-1.82	P3	LPS	0.0739
-2.12	P3	LPS	0.0978
-2.43	P3	LPS	0.0649
-2.73	P3	LPS	0.1104
-3.03	P3	LPS	0.0745
-3.33	P3	LPS	0.1758
-3.63	P3	LPS	0.0815
-3.93	P3	LPS	0.1282
-4.23	P3	LPS	0.0787
-4.53	P3	LPS	0.2106
-4.83	P3	LPS	0.105
-1.52	P3	LPS	0.0913
-1.82	P3	LPS	0.0625
-2.12	P3	LPS	0.0846
-2.43	P3	LPS	0.0691
-2.73	P3	LPS	0.0795
-3.03	P3	LPS	0.0671
-3.33	P3	LPS	0.1126
-3.63	P3	LPS	0.0711
-3.93	P3	LPS	0.1277
-4.23	P3	LPS	0.0663
-4.53	P3	LPS	0.1895
-4.83	P3	LPS	0.1032
-1.69897	IgGdepleted	LPS	0.1213
-2	IgGdepleted	LPS	0.0923
-2.30103	IgGdepleted	LPS	0.1108
-2.60206	IgGdepleted	LPS	0.1013
-2.90309	IgGdepleted	LPS	0.1475
-3.20412	IgGdepleted	LPS	0.0994
-3.50515	IgGdepleted	LPS	0.144
-3.80618	IgGdepleted	LPS	0.0968
-4.10721	IgGdepleted	LPS	0.1775
-4.40824	IgGdepleted	LPS	0.1255
-4.70927	IgGdepleted	LPS	0.1856
-5.0103	IgGdepleted	LPS	0.0996
-1.69897	IgGdepleted	LPS	0.1341
-2	IgGdepleted	LPS	0.0784
-2.30103	IgGdepleted	LPS	0.1404
-2.60206	IgGdepleted	LPS	0.0943
-2.90309	IgGdepleted	LPS	0.1687
-3.20412	IgGdepleted	LPS	0.0976
-3.50515	IgGdepleted	LPS	0.1148
-3.80618	IgGdepleted	LPS	0.1014
-4.10721	IgGdepleted	LPS	0.154
-4.40824	IgGdepleted	LPS	0.1048
-4.70927	IgGdepleted	LPS	0.1749
-5.0103	IgGdepleted	LPS	0.0918
-1.39794	IKC	LPS	2.2284
-1.69897	IKC	LPS	1.8249
-2	IKC	LPS	1.2129
-2.30103	IKC	LPS	0.7497
-2.60206	IKC	LPS	0.4941
-2.90309	IKC	LPS	0.2925
-3.20412	IKC	LPS	0.2051
-3.50515	IKC	LPS	0.1303
-3.80618	IKC	LPS	0.1366
-4.10721	IKC	LPS	0.0962
-4.40824	IKC	LPS	0.2111
-4.70927	IKC	LPS	0.0946
-1.39794	IKC	LPS	2.166
-1.69897	IKC	LPS	1.7302
-2	IKC	LPS	1.236
-2.30103	IKC	LPS	0.7747
-2.60206	IKC	LPS	0.4779
-2.90309	IKC	LPS	0.3241
-3.20412	IKC	LPS	0.2172
-3.50515	IKC	LPS	0.1263
-3.80618	IKC	LPS	0.1511
-4.10721	IKC	LPS	0.089
-4.40824	IKC	LPS	0.1955
-4.70927	IKC	LPS	0.1388
-1.52	P1	Insulin	0.1071
-1.82	P1	Insulin	0.0586
-2.12	P1	Insulin	0.0682
-2.43	P1	Insulin	0.0535
-2.73	P1	Insulin	0.0911
-3.03	P1	Insulin	0.0543
-3.33	P1	Insulin	0.0712
-3.63	P1	Insulin	0.0582
-3.93	P1	Insulin	0.0926
-4.23	P1	Insulin	0.0516
-4.53	P1	Insulin	0.0802
-4.83	P1	Insulin	0.0582
-1.52	P1	Insulin	0.069
-1.82	P1	Insulin	0.0632
-2.12	P1	Insulin	0.0637
-2.43	P1	Insulin	0.0543
-2.73	P1	Insulin	0.0668
-3.03	P1	Insulin	0.0547
-3.33	P1	Insulin	0.0688
-3.63	P1	Insulin	0.0584
-3.93	P1	Insulin	0.077
-4.23	P1	Insulin	0.0546
-4.53	P1	Insulin	0.0898
-4.83	P1	Insulin	0.0617
-1.52	P2	Insulin	0.0666
-1.82	P2	Insulin	0.0639
-2.12	P2	Insulin	0.0652
-2.43	P2	Insulin	0.0566
-2.73	P2	Insulin	0.0562
-3.03	P2	Insulin	0.0566
-3.33	P2	Insulin	0.0707
-3.63	P2	Insulin	0.0607
-3.93	P2	Insulin	0.0716
-4.23	P2	Insulin	0.0579
-4.53	P2	Insulin	0.0796
-4.83	P2	Insulin	0.0671
-1.52	P2	Insulin	0.0797
-1.82	P2	Insulin	0.069
-2.12	P2	Insulin	0.065
-2.43	P2	Insulin	0.0638
-2.73	P2	Insulin	0.067
-3.03	P2	Insulin	0.069
-3.33	P2	Insulin	0.0704
-3.63	P2	Insulin	0.0805
-3.93	P2	Insulin	0.0882
-4.23	P2	Insulin	0.0676
-4.53	P2	Insulin	0.0869
-4.83	P2	Insulin	0.0784
-1.52	P4	Insulin	0.0849
-1.82	P4	Insulin	0.0838
-2.12	P4	Insulin	0.0639
-2.43	P4	Insulin	0.0587
-2.73	P4	Insulin	0.0654
-3.03	P4	Insulin	0.0642
-3.33	P4	Insulin	0.0701
-3.63	P4	Insulin	0.0808
-3.93	P4	Insulin	0.0823
-4.23	P4	Insulin	0.0686
-4.53	P4	Insulin	0.0851
-4.83	P4	Insulin	0.0838
-1.52	P4	Insulin	0.0945
-1.82	P4	Insulin	0.0752
-2.12	P4	Insulin	0.0817
-2.43	P4	Insulin	0.0682
-2.73	P4	Insulin	0.0719
-3.03	P4	Insulin	0.0678
-3.33	P4	Insulin	0.0764
-3.63	P4	Insulin	0.0697
-3.93	P4	Insulin	0.0878
-4.23	P4	Insulin	0.0726
-4.53	P4	Insulin	0.1009
-4.83	P4	Insulin	0.0725
-1.52	P3	Insulin	0.0797
-1.82	P3	Insulin	0.0718
-2.12	P3	Insulin	0.0761
-2.43	P3	Insulin	0.0664
-2.73	P3	Insulin	0.0838
-3.03	P3	Insulin	0.0665
-3.33	P3	Insulin	0.0862
-3.63	P3	Insulin	0.0734
-3.93	P3	Insulin	0.1057
-4.23	P3	Insulin	0.0741
-4.53	P3	Insulin	0.1144
-4.83	P3	Insulin	0.1006
-1.52	P3	Insulin	0.0825
-1.82	P3	Insulin	0.0813
-2.12	P3	Insulin	0.0822
-2.43	P3	Insulin	0.0682
-2.73	P3	Insulin	0.0875
-3.03	P3	Insulin	0.082
-3.33	P3	Insulin	0.092
-3.63	P3	Insulin	0.0852
-3.93	P3	Insulin	0.0899
-4.23	P3	Insulin	0.0769
-4.53	P3	Insulin	0.1034
-4.83	P3	Insulin	0.0748
-1.69897	IgGdepleted	Insulin	0.0782
-2	IgGdepleted	Insulin	0.0785
-2.30103	IgGdepleted	Insulin	0.0769
-2.60206	IgGdepleted	Insulin	0.0767
-2.90309	IgGdepleted	Insulin	0.0873
-3.20412	IgGdepleted	Insulin	0.0846
-3.50515	IgGdepleted	Insulin	0.0959
-3.80618	IgGdepleted	Insulin	0.0823
-4.10721	IgGdepleted	Insulin	0.106
-4.40824	IgGdepleted	Insulin	0.0871
-4.70927	IgGdepleted	Insulin	0.1209
-5.0103	IgGdepleted	Insulin	0.0751
-1.69897	IgGdepleted	Insulin	0.0776
-2	IgGdepleted	Insulin	0.076
-2.30103	IgGdepleted	Insulin	0.0783
-2.60206	IgGdepleted	Insulin	0.077
-2.90309	IgGdepleted	Insulin	0.1053
-3.20412	IgGdepleted	Insulin	0.0743
-3.50515	IgGdepleted	Insulin	0.0799
-3.80618	IgGdepleted	Insulin	0.0762
-4.10721	IgGdepleted	Insulin	0.0869
-4.40824	IgGdepleted	Insulin	0.0866
-4.70927	IgGdepleted	Insulin	0.0981
-5.0103	IgGdepleted	Insulin	0.0768
-1.39794	IKC	Insulin	0.6704
-1.69897	IKC	Insulin	0.3207
-2	IKC	Insulin	0.2126
-2.30103	IKC	Insulin	0.1527
-2.60206	IKC	Insulin	0.1036
-2.90309	IKC	Insulin	0.1025
-3.20412	IKC	Insulin	0.1016
-3.50515	IKC	Insulin	0.0819
-3.80618	IKC	Insulin	0.1025
-4.10721	IKC	Insulin	0.0877
-4.40824	IKC	Insulin	0.1108
-4.70927	IKC	Insulin	0.0926
-1.39794	IKC	Insulin	0.7123
-1.69897	IKC	Insulin	0.3715
-2	IKC	Insulin	0.2156
-2.30103	IKC	Insulin	0.261
-2.60206	IKC	Insulin	0.118
-2.90309	IKC	Insulin	0.1191
-3.20412	IKC	Insulin	0.0874
-3.50515	IKC	Insulin	0.0951
-3.80618	IKC	Insulin	0.1153
-4.10721	IKC	Insulin	0.1119
-4.40824	IKC	Insulin	0.1384
-4.70927	IKC	Insulin	0.0914
-1.52	P1	Uncoated	0.0564
-1.82	P1	Uncoated	0.0578
-2.12	P1	Uncoated	0.0545
-2.43	P1	Uncoated	0.0534
-2.73	P1	Uncoated	0.0597
-3.03	P1	Uncoated	0.0585
-3.33	P1	Uncoated	0.0679
-3.63	P1	Uncoated	0.0587
-3.93	P1	Uncoated	0.0693
-4.23	P1	Uncoated	0.057
-4.53	P1	Uncoated	0.0764
-4.83	P1	Uncoated	0.0563
-1.52	P1	Uncoated	0.0562
-1.82	P1	Uncoated	0.056
-2.12	P1	Uncoated	0.0564
-2.43	P1	Uncoated	0.0545
-2.73	P1	Uncoated	0.0623
-3.03	P1	Uncoated	0.0561
-3.33	P1	Uncoated	0.0727
-3.63	P1	Uncoated	0.0592
-3.93	P1	Uncoated	0.0675
-4.23	P1	Uncoated	0.0588
-4.53	P1	Uncoated	0.0855
-4.83	P1	Uncoated	0.0637
-1.52	P2	Uncoated	0.058
-1.82	P2	Uncoated	0.0597
-2.12	P2	Uncoated	0.0552
-2.43	P2	Uncoated	0.056
-2.73	P2	Uncoated	0.0567
-3.03	P2	Uncoated	0.0572
-3.33	P2	Uncoated	0.069
-3.63	P2	Uncoated	0.0599
-3.93	P2	Uncoated	0.0669
-4.23	P2	Uncoated	0.0611
-4.53	P2	Uncoated	0.076
-4.83	P2	Uncoated	0.0639
-1.52	P2	Uncoated	0.0606
-1.82	P2	Uncoated	0.0606
-2.12	P2	Uncoated	0.0567
-2.43	P2	Uncoated	0.0573
-2.73	P2	Uncoated	0.0599
-3.03	P2	Uncoated	0.0597
-3.33	P2	Uncoated	0.0647
-3.63	P2	Uncoated	0.0604
-3.93	P2	Uncoated	0.0698
-4.23	P2	Uncoated	0.0646
-4.53	P2	Uncoated	0.0768
-4.83	P2	Uncoated	0.0732
-1.52	P4	Uncoated	0.0627
-1.82	P4	Uncoated	0.0658
-2.12	P4	Uncoated	0.0573
-2.43	P4	Uncoated	0.0572
-2.73	P4	Uncoated	0.0595
-3.03	P4	Uncoated	0.0617
-3.33	P4	Uncoated	0.0658
-3.63	P4	Uncoated	0.067
-3.93	P4	Uncoated	0.0711
-4.23	P4	Uncoated	0.0683
-4.53	P4	Uncoated	0.0754
-4.83	P4	Uncoated	0.0784
-1.52	P4	Uncoated	0.0768
-1.82	P4	Uncoated	0.0722
-2.12	P4	Uncoated	0.0624
-2.43	P4	Uncoated	0.0611
-2.73	P4	Uncoated	0.0694
-3.03	P4	Uncoated	0.0632
-3.33	P4	Uncoated	0.074
-3.63	P4	Uncoated	0.0679
-3.93	P4	Uncoated	0.0834
-4.23	P4	Uncoated	0.0737
-4.53	P4	Uncoated	0.0831
-4.83	P4	Uncoated	0.0756
-1.52	P3	Uncoated	0.0821
-1.82	P3	Uncoated	0.0666
-2.12	P3	Uncoated	0.0664
-2.43	P3	Uncoated	0.0651
-2.73	P3	Uncoated	0.0636
-3.03	P3	Uncoated	0.0685
-3.33	P3	Uncoated	0.081
-3.63	P3	Uncoated	0.0724
-3.93	P3	Uncoated	0.0861
-4.23	P3	Uncoated	0.0633
-4.53	P3	Uncoated	0.0978
-4.83	P3	Uncoated	0.0803
-1.52	P3	Uncoated	0.0758
-1.82	P3	Uncoated	0.0738
-2.12	P3	Uncoated	0.0676
-2.43	P3	Uncoated	0.0648
-2.73	P3	Uncoated	0.0744
-3.03	P3	Uncoated	0.0697
-3.33	P3	Uncoated	0.0882
-3.63	P3	Uncoated	0.0723
-3.93	P3	Uncoated	0.0875
-4.23	P3	Uncoated	0.0719
-4.53	P3	Uncoated	0.0901
-4.83	P3	Uncoated	0.0766
-1.69897	IgGdepleted	Uncoated	0.0856
-2	IgGdepleted	Uncoated	0.0775
-2.30103	IgGdepleted	Uncoated	0.0897
-2.60206	IgGdepleted	Uncoated	0.0911
-2.90309	IgGdepleted	Uncoated	0.0981
-3.20412	IgGdepleted	Uncoated	0.0848
-3.50515	IgGdepleted	Uncoated	0.1019
-3.80618	IgGdepleted	Uncoated	0.0943
-4.10721	IgGdepleted	Uncoated	0.1238
-4.40824	IgGdepleted	Uncoated	0.089
-4.70927	IgGdepleted	Uncoated	0.1227
-5.0103	IgGdepleted	Uncoated	0.0793
-1.69897	IgGdepleted	Uncoated	0.083
-2	IgGdepleted	Uncoated	0.0795
-2.30103	IgGdepleted	Uncoated	0.0811
-2.60206	IgGdepleted	Uncoated	0.0838
-2.90309	IgGdepleted	Uncoated	0.085
-3.20412	IgGdepleted	Uncoated	0.0799
-3.50515	IgGdepleted	Uncoated	0.0848
-3.80618	IgGdepleted	Uncoated	0.0904
-4.10721	IgGdepleted	Uncoated	0.1039
-4.40824	IgGdepleted	Uncoated	0.0893
-4.70927	IgGdepleted	Uncoated	0.0946
-5.0103	IgGdepleted	Uncoated	0.073
-1.39794	IKC	Uncoated	0.603
-1.69897	IKC	Uncoated	0.2141
-2	IKC	Uncoated	0.125
-2.30103	IKC	Uncoated	0.104
-2.60206	IKC	Uncoated	0.0886
-2.90309	IKC	Uncoated	0.0949
-3.20412	IKC	Uncoated	0.0927
-3.50515	IKC	Uncoated	0.0867
-3.80618	IKC	Uncoated	0.1024
-4.10721	IKC	Uncoated	0.0889
-4.40824	IKC	Uncoated	0.1055
-4.70927	IKC	Uncoated	0.0946
-1.39794	IKC	Uncoated	0.5462
-1.69897	IKC	Uncoated	0.259
-2	IKC	Uncoated	0.1265
-2.30103	IKC	Uncoated	0.1172
-2.60206	IKC	Uncoated	0.0829
-2.90309	IKC	Uncoated	0.0954
-3.20412	IKC	Uncoated	0.1057
-3.50515	IKC	Uncoated	0.0971
-3.80618	IKC	Uncoated	0.1099
-4.10721	IKC	Uncoated	0.0914
-4.40824	IKC	Uncoated	0.1178
-4.70927	IKC	Uncoated	0.1042
-1.52	P1	DNA	0.2072
-1.82	P1	DNA	0.1334
-2.12	P1	DNA	0.1236
-2.43	P1	DNA	0.0814
-2.73	P1	DNA	0.0821
-3.03	P1	DNA	0.0601
-3.33	P1	DNA	0.0964
-3.63	P1	DNA	0.0572
-3.93	P1	DNA	0.0869
-4.23	P1	DNA	0.0547
-4.53	P1	DNA	0.1161
-4.83	P1	DNA	0.0562
-1.52	P1	DNA	0.2044
-1.82	P1	DNA	0.1333
-2.12	P1	DNA	0.123
-2.43	P1	DNA	0.09
-2.73	P1	DNA	0.0849
-3.03	P1	DNA	0.0734
-3.33	P1	DNA	0.0903
-3.63	P1	DNA	0.0588
-3.93	P1	DNA	0.0862
-4.23	P1	DNA	0.0581
-4.53	P1	DNA	0.1171
-4.83	P1	DNA	0.0693
-1.52	P2	DNA	0.0898
-1.82	P2	DNA	0.073
-2.12	P2	DNA	0.0747
-2.43	P2	DNA	0.0588
-2.73	P2	DNA	0.0615
-3.03	P2	DNA	0.0585
-3.33	P2	DNA	0.0704
-3.63	P2	DNA	0.0578
-3.93	P2	DNA	0.0765
-4.23	P2	DNA	0.0575
-4.53	P2	DNA	0.1049
-4.83	P2	DNA	0.119
-1.52	P2	DNA	0.0884
-1.82	P2	DNA	0.0732
-2.12	P2	DNA	0.0746
-2.43	P2	DNA	0.0642
-2.73	P2	DNA	0.0656
-3.03	P2	DNA	0.0613
-3.33	P2	DNA	0.0777
-3.63	P2	DNA	0.0654
-3.93	P2	DNA	0.0791
-4.23	P2	DNA	0.0685
-4.53	P2	DNA	0.095
-4.83	P2	DNA	0.0805
-1.52	P4	DNA	0.1268
-1.82	P4	DNA	0.0874
-2.12	P4	DNA	0.0753
-2.43	P4	DNA	0.0704
-2.73	P4	DNA	0.0707
-3.03	P4	DNA	0.0684
-3.33	P4	DNA	0.0701
-3.63	P4	DNA	0.0722
-3.93	P4	DNA	0.085
-4.23	P4	DNA	0.0788
-4.53	P4	DNA	0.1267
-4.83	P4	DNA	0.142
-1.52	P4	DNA	0.143
-1.82	P4	DNA	0.1019
-2.12	P4	DNA	0.0986
-2.43	P4	DNA	0.0662
-2.73	P4	DNA	0.0806
-3.03	P4	DNA	0.0697
-3.33	P4	DNA	0.0852
-3.63	P4	DNA	0.0703
-3.93	P4	DNA	0.1147
-4.23	P4	DNA	0.0754
-4.53	P4	DNA	0.1181
-4.83	P4	DNA	0.0733
-1.52	P3	DNA	0.0922
-1.82	P3	DNA	0.074
-2.12	P3	DNA	0.0862
-2.43	P3	DNA	0.0646
-2.73	P3	DNA	0.0857
-3.03	P3	DNA	0.0708
-3.33	P3	DNA	0.0954
-3.63	P3	DNA	0.0804
-3.93	P3	DNA	0.1178
-4.23	P3	DNA	0.0772
-4.53	P3	DNA	0.1459
-4.83	P3	DNA	0.1287
-1.52	P3	DNA	0.0892
-1.82	P3	DNA	0.0734
-2.12	P3	DNA	0.0763
-2.43	P3	DNA	0.0676
-2.73	P3	DNA	0.0777
-3.03	P3	DNA	0.0716
-3.33	P3	DNA	0.0844
-3.63	P3	DNA	0.083
-3.93	P3	DNA	0.1026
-4.23	P3	DNA	0.0805
-4.53	P3	DNA	0.1374
-4.83	P3	DNA	0.108
-1.69897	IgGdepleted	DNA	0.1045
-2	IgGdepleted	DNA	0.0784
-2.30103	IgGdepleted	DNA	0.0901
-2.60206	IgGdepleted	DNA	0.0898
-2.90309	IgGdepleted	DNA	0.0931
-3.20412	IgGdepleted	DNA	0.0864
-3.50515	IgGdepleted	DNA	0.1113
-3.80618	IgGdepleted	DNA	0.0874
-4.10721	IgGdepleted	DNA	0.1222
-4.40824	IgGdepleted	DNA	0.1245
-4.70927	IgGdepleted	DNA	0.1556
-5.0103	IgGdepleted	DNA	0.1071
-1.69897	IgGdepleted	DNA	0.0884
-2	IgGdepleted	DNA	0.0728
-2.30103	IgGdepleted	DNA	0.0875
-2.60206	IgGdepleted	DNA	0.0834
-2.90309	IgGdepleted	DNA	0.09
-3.20412	IgGdepleted	DNA	0.0908
-3.50515	IgGdepleted	DNA	0.0974
-3.80618	IgGdepleted	DNA	0.0811
-4.10721	IgGdepleted	DNA	0.1289
-4.40824	IgGdepleted	DNA	0.0925
-4.70927	IgGdepleted	DNA	0.1317
-5.0103	IgGdepleted	DNA	0.0808
0.778151	DNP	DNA	2.4941
0.477121	DNP	DNA	2.4902
0.176091	DNP	DNA	2.4665
-0.124939	DNP	DNA	2.4648
-0.425969	DNP	DNA	2.4653
-0.726999	DNP	DNA	2.4602
-1.02803	DNP	DNA	2.436
-1.32906	DNP	DNA	2.3847
-1.63009	DNP	DNA	2.1169
-1.93112	DNP	DNA	1.4817
-2.23215	DNP	DNA	1.1385
-2.53318	DNP	DNA	0.6231
0.778151	DNP	DNA	2.5031
0.477121	DNP	DNA	2.4988
0.176091	DNP	DNA	2.4863
-0.124939	DNP	DNA	2.4698
-0.425969	DNP	DNA	2.4734
-0.726999	DNP	DNA	2.4701
-1.02803	DNP	DNA	2.4424
-1.32906	DNP	DNA	2.3748
-1.63009	DNP	DNA	2.0734
-1.93112	DNP	DNA	1.42
-2.23215	DNP	DNA	1.2185
-2.53318	DNP	DNA	0.5909
-1.52	P1	Cardiolipin	0.0565
-1.82	P1	Cardiolipin	0.0542
-2.12	P1	Cardiolipin	0.0555
-2.43	P1	Cardiolipin	0.0537
-2.73	P1	Cardiolipin	0.058
-3.03	P1	Cardiolipin	0.0519
-3.33	P1	Cardiolipin	0.0623
-3.63	P1	Cardiolipin	0.051
-3.93	P1	Cardiolipin	0.0668
-4.23	P1	Cardiolipin	0.0565
-4.53	P1	Cardiolipin	0.1825
-4.83	P1	Cardiolipin	0.0941
-1.52	P1	Cardiolipin	0.0608
-1.82	P1	Cardiolipin	0.0544
-2.12	P1	Cardiolipin	0.0551
-2.43	P1	Cardiolipin	0.0526
-2.73	P1	Cardiolipin	0.0579
-3.03	P1	Cardiolipin	0.0528
-3.33	P1	Cardiolipin	0.0582
-3.63	P1	Cardiolipin	0.0527
-3.93	P1	Cardiolipin	0.0703
-4.23	P1	Cardiolipin	0.0559
-4.53	P1	Cardiolipin	0.0917
-4.83	P1	Cardiolipin	0.0525
-1.52	P2	Cardiolipin	0.0578
-1.82	P2	Cardiolipin	0.055
-2.12	P2	Cardiolipin	0.054
-2.43	P2	Cardiolipin	0.0534
-2.73	P2	Cardiolipin	0.0526
-3.03	P2	Cardiolipin	0.0496
-3.33	P2	Cardiolipin	0.0632
-3.63	P2	Cardiolipin	0.0541
-3.93	P2	Cardiolipin	0.0669
-4.23	P2	Cardiolipin	0.0531
-4.53	P2	Cardiolipin	0.0684
-4.83	P2	Cardiolipin	0.0586
-1.52	P2	Cardiolipin	0.0565
-1.82	P2	Cardiolipin	0.0584
-2.12	P2	Cardiolipin	0.0537
-2.43	P2	Cardiolipin	0.0576
-2.73	P2	Cardiolipin	0.0569
-3.03	P2	Cardiolipin	0.071
-3.33	P2	Cardiolipin	0.058
-3.63	P2	Cardiolipin	0.0534
-3.93	P2	Cardiolipin	0.0592
-4.23	P2	Cardiolipin	0.0569
-4.53	P2	Cardiolipin	0.0679
-4.83	P2	Cardiolipin	0.0685
-1.52	P4	Cardiolipin	0.0638
-1.82	P4	Cardiolipin	0.0572
-2.12	P4	Cardiolipin	0.0548
-2.43	P4	Cardiolipin	0.0559
-2.73	P4	Cardiolipin	0.0562
-3.03	P4	Cardiolipin	0.0655
-3.33	P4	Cardiolipin	0.0654
-3.63	P4	Cardiolipin	0.0584
-3.93	P4	Cardiolipin	0.0693
-4.23	P4	Cardiolipin	0.0483
-4.53	P4	Cardiolipin	0.078
-4.83	P4	Cardiolipin	0.0617
-1.52	P4	Cardiolipin	0.069
-1.82	P4	Cardiolipin	0.0605
-2.12	P4	Cardiolipin	0.06
-2.43	P4	Cardiolipin	0.0564
-2.73	P4	Cardiolipin	0.062
-3.03	P4	Cardiolipin	0.0657
-3.33	P4	Cardiolipin	0.0661
-3.63	P4	Cardiolipin	0.0612
-3.93	P4	Cardiolipin	0.0716
-4.23	P4	Cardiolipin	0.0617
-4.53	P4	Cardiolipin	0.0805
-4.83	P4	Cardiolipin	0.0623
-1.52	P3	Cardiolipin	0.0689
-1.82	P3	Cardiolipin	0.0612
-2.12	P3	Cardiolipin	0.0511
-2.43	P3	Cardiolipin	0.0592
-2.73	P3	Cardiolipin	0.0521
-3.03	P3	Cardiolipin	0.0567
-3.33	P3	Cardiolipin	0.0621
-3.63	P3	Cardiolipin	0.0539
-3.93	P3	Cardiolipin	0.0644
-4.23	P3	Cardiolipin	0.0596
-4.53	P3	Cardiolipin	0.0966
-4.83	P3	Cardiolipin	0.0613
-1.52	P3	Cardiolipin	0.0807
-1.82	P3	Cardiolipin	0.0617
-2.12	P3	Cardiolipin	0.0598
-2.43	P3	Cardiolipin	0.0616
-2.73	P3	Cardiolipin	0.065
-3.03	P3	Cardiolipin	0.0608
-3.33	P3	Cardiolipin	0.0694
-3.63	P3	Cardiolipin	0.0603
-3.93	P3	Cardiolipin	0.0758
-4.23	P3	Cardiolipin	0.0639
-4.53	P3	Cardiolipin	0.0854
-4.83	P3	Cardiolipin	0.0643
-1.69897	IgGdepleted	Cardiolipin	0.0798
-2	IgGdepleted	Cardiolipin	0.0799
-2.30103	IgGdepleted	Cardiolipin	0.0857
-2.60206	IgGdepleted	Cardiolipin	0.0814
-2.90309	IgGdepleted	Cardiolipin	0.082
-3.20412	IgGdepleted	Cardiolipin	0.0811
-3.50515	IgGdepleted	Cardiolipin	0.0916
-3.80618	IgGdepleted	Cardiolipin	0.081
-4.10721	IgGdepleted	Cardiolipin	0.1183
-4.40824	IgGdepleted	Cardiolipin	0.0854
-4.70927	IgGdepleted	Cardiolipin	0.1021
-5.0103	IgGdepleted	Cardiolipin	0.0768
-1.69897	IgGdepleted	Cardiolipin	0.0737
-2	IgGdepleted	Cardiolipin	0.0801
-2.30103	IgGdepleted	Cardiolipin	0.0745
-2.60206	IgGdepleted	Cardiolipin	0.08
-2.90309	IgGdepleted	Cardiolipin	0.0776
-3.20412	IgGdepleted	Cardiolipin	0.0764
-3.50515	IgGdepleted	Cardiolipin	0.0771
-3.80618	IgGdepleted	Cardiolipin	0.0777
-4.10721	IgGdepleted	Cardiolipin	0.0875
-4.40824	IgGdepleted	Cardiolipin	0.0972
-4.70927	IgGdepleted	Cardiolipin	0.089
-5.0103	IgGdepleted	Cardiolipin	0.0705
0.778151	DNP	Cardiolipin	0.7421
0.477121	DNP	Cardiolipin	0.6044
0.176091	DNP	Cardiolipin	0.2429
-0.124939	DNP	Cardiolipin	0.2285
-0.425969	DNP	Cardiolipin	0.2266
-0.726999	DNP	Cardiolipin	0.2245
-1.02803	DNP	Cardiolipin	0.1826
-1.32906	DNP	Cardiolipin	0.1502
-1.63009	DNP	Cardiolipin	0.1303
-1.93112	DNP	Cardiolipin	0.0987
-2.23215	DNP	Cardiolipin	0.1005
-2.53318	DNP	Cardiolipin	0.0878
0.778151	DNP	Cardiolipin	0.8438
0.477121	DNP	Cardiolipin	0.6631
0.176091	DNP	Cardiolipin	0.266
-0.124939	DNP	Cardiolipin	0.2453
-0.425969	DNP	Cardiolipin	0.23
-0.726999	DNP	Cardiolipin	0.2316
-1.02803	DNP	Cardiolipin	0.1899
-1.32906	DNP	Cardiolipin	0.164
-1.63009	DNP	Cardiolipin	0.1336
-1.93112	DNP	Cardiolipin	0.1019
-2.23215	DNP	Cardiolipin	0.1011
-2.53318	DNP	Cardiolipin	0.0901
-1.52	P1	Albumin	0.1029
-1.82	P1	Albumin	0.0694
-2.12	P1	Albumin	0.0803
-2.43	P1	Albumin	0.0589
-2.73	P1	Albumin	0.086
-3.03	P1	Albumin	0.0564
-3.33	P1	Albumin	0.0998
-3.63	P1	Albumin	0.0526
-3.93	P1	Albumin	0.1131
-4.23	P1	Albumin	0.0566
-4.53	P1	Albumin	0.0953
-4.83	P1	Albumin	0.0702
-1.52	P1	Albumin	0.1221
-1.82	P1	Albumin	0.0693
-2.12	P1	Albumin	0.0894
-2.43	P1	Albumin	0.0556
-2.73	P1	Albumin	0.0949
-3.03	P1	Albumin	0.0595
-3.33	P1	Albumin	0.0951
-3.63	P1	Albumin	0.065
-3.93	P1	Albumin	0.1251
-4.23	P1	Albumin	0.0719
-4.53	P1	Albumin	0.0965
-4.83	P1	Albumin	0.0579
-1.52	P2	Albumin	0.0924
-1.82	P2	Albumin	0.0608
-2.12	P2	Albumin	0.0739
-2.43	P2	Albumin	0.0534
-2.73	P2	Albumin	0.0658
-3.03	P2	Albumin	0.0591
-3.33	P2	Albumin	0.0811
-3.63	P2	Albumin	0.0592
-3.93	P2	Albumin	0.0913
-4.23	P2	Albumin	0.0681
-4.53	P2	Albumin	0.0873
-4.83	P2	Albumin	0.0619
-1.52	P2	Albumin	0.086
-1.82	P2	Albumin	0.0645
-2.12	P2	Albumin	0.0712
-2.43	P2	Albumin	0.0564
-2.73	P2	Albumin	0.0835
-3.03	P2	Albumin	0.0638
-3.33	P2	Albumin	0.0773
-3.63	P2	Albumin	0.062
-3.93	P2	Albumin	0.0757
-4.23	P2	Albumin	0.0673
-4.53	P2	Albumin	0.0801
-4.83	P2	Albumin	0.0821
-1.52	P4	Albumin	0.0656
-1.82	P4	Albumin	0.062
-2.12	P4	Albumin	0.0666
-2.43	P4	Albumin	0.0586
-2.73	P4	Albumin	0.068
-3.03	P4	Albumin	0.058
-3.33	P4	Albumin	0.0757
-3.63	P4	Albumin	0.0645
-3.93	P4	Albumin	0.0823
-4.23	P4	Albumin	0.0661
-4.53	P4	Albumin	0.0889
-4.83	P4	Albumin	0.1044
-1.52	P4	Albumin	0.0801
-1.82	P4	Albumin	0.0632
-2.12	P4	Albumin	0.0767
-2.43	P4	Albumin	0.0565
-2.73	P4	Albumin	0.0869
-3.03	P4	Albumin	0.0631
-3.33	P4	Albumin	0.0895
-3.63	P4	Albumin	0.0572
-3.93	P4	Albumin	0.0954
-4.23	P4	Albumin	0.073
-4.53	P4	Albumin	0.1176
-4.83	P4	Albumin	0.0724
-1.52	P3	Albumin	0.0931
-1.82	P3	Albumin	0.0599
-2.12	P3	Albumin	0.0977
-2.43	P3	Albumin	0.0557
-2.73	P3	Albumin	0.0854
-3.03	P3	Albumin	0.055
-3.33	P3	Albumin	0.1058
-3.63	P3	Albumin	0.0575
-3.93	P3	Albumin	0.1199
-4.23	P3	Albumin	0.0678
-4.53	P3	Albumin	0.1327
-4.83	P3	Albumin	0.0862
-1.52	P3	Albumin	0.0798
-1.82	P3	Albumin	0.056
-2.12	P3	Albumin	0.0744
-2.43	P3	Albumin	0.0545
-2.73	P3	Albumin	0.0741
-3.03	P3	Albumin	0.0609
-3.33	P3	Albumin	0.0881
-3.63	P3	Albumin	0.0581
-3.93	P3	Albumin	0.0988
-4.23	P3	Albumin	0.0636
-4.53	P3	Albumin	0.1263
-4.83	P3	Albumin	0.0835
-1.69897	IgGdepleted	Albumin	0.0968
-2	IgGdepleted	Albumin	0.0838
-2.30103	IgGdepleted	Albumin	0.1049
-2.60206	IgGdepleted	Albumin	0.08
-2.90309	IgGdepleted	Albumin	0.1016
-3.20412	IgGdepleted	Albumin	0.0844
-3.50515	IgGdepleted	Albumin	0.1152
-3.80618	IgGdepleted	Albumin	0.1093
-4.10721	IgGdepleted	Albumin	0.1332
-4.40824	IgGdepleted	Albumin	0.1059
-4.70927	IgGdepleted	Albumin	0.1308
-5.0103	IgGdepleted	Albumin	0.0892
-1.69897	IgGdepleted	Albumin	0.1048
-2	IgGdepleted	Albumin	0.0806
-2.30103	IgGdepleted	Albumin	0.1036
-2.60206	IgGdepleted	Albumin	0.0927
-2.90309	IgGdepleted	Albumin	0.1173
-3.20412	IgGdepleted	Albumin	0.0917
-3.50515	IgGdepleted	Albumin	0.1148
-3.80618	IgGdepleted	Albumin	0.0911
-4.10721	IgGdepleted	Albumin	0.143
-4.40824	IgGdepleted	Albumin	0.1021
-4.70927	IgGdepleted	Albumin	0.1284
-5.0103	IgGdepleted	Albumin	0.0818
0.778151	DNP	Albumin	2.4645
0.477121	DNP	Albumin	2.4763
0.176091	DNP	Albumin	2.4575
-0.124939	DNP	Albumin	2.4433
-0.425969	DNP	Albumin	2.3468
-0.726999	DNP	Albumin	1.8291
-1.02803	DNP	Albumin	1.0767
-1.32906	DNP	Albumin	0.5903
-1.63009	DNP	Albumin	0.3379
-1.93112	DNP	Albumin	0.1941
-2.23215	DNP	Albumin	0.178
-2.53318	DNP	Albumin	0.1
0.778151	DNP	Albumin	2.4693
0.477121	DNP	Albumin	2.4988
0.176091	DNP	Albumin	2.4877
-0.124939	DNP	Albumin	2.4856
-0.425969	DNP	Albumin	2.3823
-0.726999	DNP	Albumin	1.9585
-1.02803	DNP	Albumin	1.1693
-1.32906	DNP	Albumin	0.6303
-1.63009	DNP	Albumin	0.3869
-1.93112	DNP	Albumin	0.2195
-2.23215	DNP	Albumin	0.2272
-2.53318	DNP	Albumin	0.1278

## Sheet: Fig2G
sample	OD450	antibody
s1_a	1.1082	IgG1
s1_b	1.0257	IgG1
s1_c	1.2463	IgG1
s1_d	1.1508	IgG1
s2_a	1.0168	IgG1
s2_b	0.8273	IgG1
s2_c	1.0573	IgG1
s2_d	0.8677	IgG1
s3_a	0.3597	IgG1
s3_b	0.2137	IgG1
s3_c	0.3728	IgG1
s3_d	0.2498	IgG1
s4_a	0.4812	IgG1
s4_b	0.3959	IgG1
s4_c	0.494	IgG1
s4_d	0.3895	IgG1
s5_a	0.6608	IgG1
s5_b	0.6084	IgG1
s5_c	0.5393	IgG1
s5_d	0.5967	IgG1
s6_a	0.918	IgG1
s6_b	0.7566	IgG1
s6_c	1.0478	IgG1
s6_d	0.7493	IgG1
s7_a	0.2483	IgG1
s7_b	0.1458	IgG1
s7_c	0.3486	IgG1
s7_d	0.1578	IgG1
s8_a	0.8662	IgG1
s8_b	0.7567	IgG1
s8_c	1.2657	IgG1
s8_d	0.8448	IgG1
s9_a	0.5804	IgG1
s9_b	0.4005	IgG1
s9_c	0.671	IgG1
s9_d	0.4008	IgG1
s10_a	0.1971	IgG1
s10_b	0.1658	IgG1
s10_c	0.2129	IgG1
s10_d	0.1802	IgG1
s11_a	0.455	IgG1
s11_b	0.345	IgG1
s11_c	0.5036	IgG1
s11_d	0.408	IgG1
s12_a	0.2103	IgG1
s12_b	0.2201	IgG1
s12_c	0.2639	IgG1
s12_d	0.251	IgG1
s13_a	2.1496	IgG1
s13_b	2.1439	IgG1
s13_c	2.2027	IgG1
s13_d	2.1341	IgG1
neg1_a	0.1056	IgG1
neg1_b	0.1028	IgG1
neg1_c	0.1413	IgG1
neg1_d	0.1462	IgG1
neg2_a	0.1172	IgG1
neg2_b	0.1149	IgG1
neg2_c	0.1345	IgG1
neg2_d	0.118	IgG1
neg3_a	0.1279	IgG1
neg3_b	0.1108	IgG1
neg3_c	0.157	IgG1
neg3_d	0.1062	IgG1
s1_a	0.3202	IgG2
s1_b	0.3882	IgG2
s1_c	0.4749	IgG2
s1_d	0.4512	IgG2
s2_a	0.5702	IgG2
s2_b	0.3967	IgG2
s2_c	0.4652	IgG2
s2_d	0.5352	IgG2
s3_a	0.8319	IgG2
s3_b	0.205	IgG2
s3_c	0.4474	IgG2
s3_d	0.7866	IgG2
s4_a	0.2033	IgG2
s4_b	0.1328	IgG2
s4_c	0.2757	IgG2
s4_d	0.559	IgG2
s5_a	0.2291	IgG2
s5_b	0.0954	IgG2
s5_c	0.1034	IgG2
s5_d	0.163	IgG2
s6_a	0.8363	IgG2
s6_b	0.7053	IgG2
s6_c	0.8101	IgG2
s6_d	0.6619	IgG2
s7_a	0.3725	IgG2
s7_b	0.3236	IgG2
s7_c	0.3733	IgG2
s7_d	0.3206	IgG2
s8_a	0.1075	IgG2
s8_b	0.1084	IgG2
s8_c	0.1249	IgG2
s8_d	0.1192	IgG2
s9_a	0.5632	IgG2
s9_b	0.5523	IgG2
s9_c	0.6482	IgG2
s9_d	0.5847	IgG2
s10_a	0.3626	IgG2
s10_b	0.346	IgG2
s10_c	0.4696	IgG2
s10_d	0.3611	IgG2
s11_a	1.0045	IgG2
s11_b	0.7816	IgG2
s11_c	1.0696	IgG2
s11_d	0.8896	IgG2
s12_a	0.3943	IgG2
s12_b	0.4496	IgG2
s12_c	0.4469	IgG2
s12_d	0.5408	IgG2
s13_a	1.4355	IgG2
s13_b	1.4995	IgG2
s13_c	1.5049	IgG2
s13_d	1.39	IgG2
neg1_a	0.1203	IgG2
neg1_b	0.0828	IgG2
neg1_c	0.1109	IgG2
neg1_d	0.0881	IgG2
neg2_a	0.1499	IgG2
neg2_b	0.1397	IgG2
neg2_c	0.194	IgG2
neg2_d	0.2216	IgG2
neg3_a	0.1664	IgG2
neg3_b	0.1078	IgG2
neg3_c	0.1639	IgG2
neg3_d	0.1235	IgG2
s1_a	0.4921	IgG3
s1_b	0.5302	IgG3
s1_c	0.5689	IgG3
s1_d	0.4869	IgG3
s2_a	0.2142	IgG3
s2_b	0.1771	IgG3
s2_c	0.2772	IgG3
s2_d	0.2165	IgG3
s3_a	0.522	IgG3
s3_b	0.3451	IgG3
s3_c	0.6014	IgG3
s3_d	0.4772	IgG3
s4_a	1.193	IgG3
s4_b	1.115	IgG3
s4_c	1.2483	IgG3
s4_d	1.2528	IgG3
s5_a	0.132	IgG3
s5_b	0.1231	IgG3
s5_c	0.1109	IgG3
s5_d	0.1071	IgG3
s6_a	0.2109	IgG3
s6_b	0.2178	IgG3
s6_c	0.2828	IgG3
s6_d	0.19	IgG3
s7_a	0.3358	IgG3
s7_b	0.1491	IgG3
s7_c	0.2663	IgG3
s7_d	0.1479	IgG3
s8_a	0.1759	IgG3
s8_b	0.2197	IgG3
s8_c	0.238	IgG3
s8_d	0.1763	IgG3
s9_a	0.2901	IgG3
s9_b	0.1343	IgG3
s9_c	0.2691	IgG3
s9_d	0.1485	IgG3
s10_a	0.1818	IgG3
s10_b	0.1588	IgG3
s10_c	0.213	IgG3
s10_d	0.1591	IgG3
s11_a	0.2475	IgG3
s11_b	0.1622	IgG3
s11_c	0.2896	IgG3
s11_d	0.1756	IgG3
s12_a	0.1727	IgG3
s12_b	0.1823	IgG3
s12_c	0.2047	IgG3
s12_d	0.197	IgG3
s13_a	2.4254	IgG3
s13_b	2.395	IgG3
s13_c	2.4378	IgG3
s13_d	2.418	IgG3
neg1_a	0.0916	IgG3
neg1_b	0.0956	IgG3
neg1_c	0.0866	IgG3
neg1_d	0.0748	IgG3
neg2_a	0.0935	IgG3
neg2_b	0.08	IgG3
neg2_c	0.1556	IgG3
neg2_d	0.1163	IgG3
neg3_a	0.1208	IgG3
neg3_b	0.1438	IgG3
neg3_c	0.1192	IgG3
neg3_d	0.1038	IgG3
s1_a	0.7257	IgG4
s1_b	0.8485	IgG4
s1_c	0.8565	IgG4
s1_d	0.9406	IgG4
s2_a	0.4489	IgG4
s2_b	0.3474	IgG4
s2_c	0.4974	IgG4
s2_d	0.3757	IgG4
s3_a	0.2557	IgG4
s3_b	0.1387	IgG4
s3_c	0.2455	IgG4
s3_d	0.2201	IgG4
s4_a	0.2379	IgG4
s4_b	0.1378	IgG4
s4_c	0.2422	IgG4
s4_d	0.1601	IgG4
s5_a	0.0913	IgG4
s5_b	0.0943	IgG4
s5_c	0.107	IgG4
s5_d	0.0922	IgG4
s6_a	0.2301	IgG4
s6_b	0.2099	IgG4
s6_c	0.2206	IgG4
s6_d	0.2109	IgG4
s7_a	0.1862	IgG4
s7_b	0.1134	IgG4
s7_c	0.2504	IgG4
s7_d	0.1413	IgG4
s8_a	0.095	IgG4
s8_b	0.0998	IgG4
s8_c	0.1319	IgG4
s8_d	0.1083	IgG4
s9_a	0.2713	IgG4
s9_b	0.1932	IgG4
s9_c	0.3256	IgG4
s9_d	0.202	IgG4
s10_a	0.2137	IgG4
s10_b	0.1703	IgG4
s10_c	0.2689	IgG4
s10_d	0.1938	IgG4
s11_a	0.3594	IgG4
s11_b	0.2086	IgG4
s11_c	0.3379	IgG4
s11_d	0.2473	IgG4
s12_a	0.1409	IgG4
s12_b	0.1991	IgG4
s12_c	0.231	IgG4
s12_d	0.2198	IgG4
s13_a	1.3536	IgG4
s13_b	1.5265	IgG4
s13_c	1.5728	IgG4
s13_d	1.5452	IgG4
neg1_a	0.0841	IgG4
neg1_b	0.074	IgG4
neg1_c	0.0997	IgG4
neg1_d	0.0844	IgG4
neg2_a	0.1136	IgG4
neg2_b	0.1025	IgG4
neg2_c	0.1802	IgG4
neg2_d	0.099	IgG4
neg3_a	0.198	IgG4
neg3_b	0.0917	IgG4
neg3_c	0.1949	IgG4
neg3_d	0.1041	IgG4

## Sheet: Fig2H
sample	OD450	antibody
s1_a	2.476	Kappa
s1_b	2.4898	Kappa
s1_c	2.4624	Kappa
s1_d	2.4396	Kappa
s2_a	1.5562	Kappa
s2_b	1.6703	Kappa
s2_c	1.6443	Kappa
s2_d	1.6436	Kappa
s3_a	0.9627	Kappa
s3_b	0.9618	Kappa
s3_c	1.0752	Kappa
s3_d	0.8273	Kappa
s4_a	0.2911	Kappa
s4_b	0.2811	Kappa
s4_c	0.2997	Kappa
s4_d	0.3152	Kappa
s5_a	0.2536	Kappa
s5_b	0.2615	Kappa
s5_c	0.2519	Kappa
s5_d	0.2796	Kappa
s6_a	0.3425	Kappa
s6_b	0.3085	Kappa
s6_c	0.4472	Kappa
s6_d	0.2781	Kappa
s7_a	0.3468	Kappa
s7_b	0.3137	Kappa
s7_c	0.3579	Kappa
s7_d	0.3222	Kappa
s8_a	0.1496	Kappa
s8_b	0.1504	Kappa
s8_c	0.1849	Kappa
s8_d	0.2548	Kappa
s9_a	0.6188	Kappa
s9_b	0.6034	Kappa
s9_c	0.6614	Kappa
s9_d	0.6651	Kappa
s10_a	0.4404	Kappa
s10_b	0.3756	Kappa
s10_c	0.4919	Kappa
s10_d	0.5177	Kappa
s11_a	0.5161	Kappa
s11_b	0.478	Kappa
s11_c	0.4702	Kappa
s11_d	0.4691	Kappa
s12_a	0.1393	Kappa
s12_b	0.1348	Kappa
s12_c	0.1656	Kappa
s12_d	0.1427	Kappa
s13_a	0.5497	Kappa
s13_b	0.4892	Kappa
s13_c	0.5683	Kappa
s13_d	0.4977	Kappa
neg1_a	0.1592	Kappa
neg1_b	0.1458	Kappa
neg1_c	0.1982	Kappa
neg1_d	0.1429	Kappa
neg2_a	0.2634	Kappa
neg2_b	0.2028	Kappa
neg2_c	0.373	Kappa
neg2_d	0.2155	Kappa
neg3_a	0.2023	Kappa
neg3_b	0.2129	Kappa
neg3_c	0.1989	Kappa
neg3_d	0.1924	Kappa
s1_a	0.2154	Lambda
s1_b	0.2094	Lambda
s1_c	0.1924	Lambda
s1_d	0.1952	Lambda
s2_a	0.3235	Lambda
s2_b	0.3518	Lambda
s2_c	0.3656	Lambda
s2_d	0.3727	Lambda
s3_a	0.1519	Lambda
s3_b	0.1431	Lambda
s3_c	0.1878	Lambda
s3_d	0.1444	Lambda
s4_a	1.1251	Lambda
s4_b	1.2078	Lambda
s4_c	1.2794	Lambda
s4_d	1.2106	Lambda
s5_a	0.5396	Lambda
s5_b	0.5544	Lambda
s5_c	0.6026	Lambda
s5_d	0.5247	Lambda
s6_a	0.6729	Lambda
s6_b	0.5934	Lambda
s6_c	0.6625	Lambda
s6_d	0.4928	Lambda
s7_a	0.3876	Lambda
s7_b	0.38	Lambda
s7_c	0.423	Lambda
s7_d	0.3736	Lambda
s8_a	0.6454	Lambda
s8_b	0.6301	Lambda
s8_c	0.7315	Lambda
s8_d	0.7215	Lambda
s9_a	0.1894	Lambda
s9_b	0.1511	Lambda
s9_c	0.1635	Lambda
s9_d	0.1656	Lambda
s10_a	0.2582	Lambda
s10_b	0.2275	Lambda
s10_c	0.2942	Lambda
s10_d	0.2727	Lambda
s11_a	0.1907	Lambda
s11_b	0.157	Lambda
s11_c	0.1765	Lambda
s11_d	0.1757	Lambda
s12_a	1.1639	Lambda
s12_b	1.1141	Lambda
s12_c	1.2694	Lambda
s12_d	1.4579	Lambda
s13_a	2.4463	Lambda
s13_b	2.4392	Lambda
s13_c	2.4537	Lambda
s13_d	2.4246	Lambda
neg1_a	0.1679	Lambda
neg1_b	0.1539	Lambda
neg1_c	0.2075	Lambda
neg1_d	0.1609	Lambda
neg2_a	0.2708	Lambda
neg2_b	0.3066	Lambda
neg2_c	0.3614	Lambda
neg2_d	0.2813	Lambda
neg3_a	0.1396	Lambda
neg3_b	0.1464	Lambda
neg3_c	0.1373	Lambda
neg3_d	0.1454	Lambda

[truncated: 4 more sheets: Fig2I, Fig3A, Fig3CD, Fig5B]
